# Supplementary material for: Comparative Transcriptome Profiling of a Resistant vs. Susceptible Tomato (Solanum lycopersicum) Cultivar in Response to Infection by Tomato Yellow Leaf Curl Virus
Source: PLoS One. 2013 Nov 18;8(11):e80816. doi: 10.1371/journal.pone.0080816 (PMC3832472; doi:10.1371/journal.pone.0080816)
Supplement: Table S1 — Lists of mapped transcripts in CLN2777A and TMXA48-4-0. FPKM b: the FPKM values before TYLCV infection. FPKM a: the FPKM values after TYLCV infection. Log2 fold change= log2 (FPKM a / FPKM b). An absolute value of log2 fold change >1 and the False Discovery Rate (FDR) < 0.05 was set to declare differentially expressed genes. Genes without names were novel transcripts. (XLS) [file pone.0080816.s001.xls]

## Sheet: Transcripts in CLN2777A
gene	locus	FPKM b	FPKM a	log2 fold change	P value	FDR	Significant
Solyc00g005000.2	chr0:16436-18189	0	0	0	1	1	no
Solyc00g005020.1	chr0:68061-68764	0	0	0	1	1	no
Solyc00g005040.2	chr0:550919-551576	0	0	0	1	1	no
Solyc00g005100.1	chr0:1115783-1117712	0	0	0	1	1	no
Solyc00g005150.1	chr0:1204072-1205342	0	0	0	1	1	no
Solyc00g005180.1	chr0:1735070-1735289	0	0	0	1	1	no
Solyc00g005280.1	chr0:2190960-2191463	0	0	0	1	1	no
Solyc00g005420.1	chr0:2244284-2244817	0	0	0	1	1	no
Solyc00g005450.1	chr0:2466346-2466610	0	0	0	1	1	no
Solyc00g005480.1	chr0:2612587-2614203	0	0	0	1	1	no
Solyc00g005490.1	chr0:2763973-2764456	0	0	0	1	1	no
Solyc00g005860.1	chr0:3434262-3434662	0	0	0	1	1	no
Solyc00g005980.1	chr0:3916174-3916960	0	0	0	1	1	no
Solyc00g006010.1	chr0:3944222-3944801	0	0	0	1	1	no
Solyc00g006020.1	chr0:3945102-3945420	0	0	0	1	1	no
Solyc00g006050.1	chr0:3973450-3974270	0	0	0	1	1	no
Solyc00g006090.1	chr0:4009711-4010700	0	0	0	1	1	no
Solyc00g006170.1	chr0:4101281-4101893	0	0	0	1	1	no
Solyc00g006250.1	chr0:4147268-4147568	0	0	0	1	1	no
Solyc00g006470.1	chr0:4196742-4198543	35.4607	43.2266	0.285696	0.759237	0.999993	no
Solyc00g006480.1	chr0:4234302-4235159	0	0	0	1	1	no
Solyc00g006490.2	chr0:4296952-4316452	6.15115	6.66001	0.114668	0.887676	0.999993	no
Solyc00g006510.1	chr0:4372349-4372637	0	0	0	1	1	no
Solyc00g006520.1	chr0:4372970-4373577	0	0	0	1	1	no
Solyc00g006660.1	chr0:5630494-5630647	0	0	0	1	1	no
Solyc00g006680.1	chr0:5631468-5631876	9869.93	2229.94	-2.14604	0.0209247	0.540726	no
Solyc00g006690.2	chr0:5655375-5656165	3455.16	99.207	-5.12217	7.92138e-09	7.33736e-06	yes
Solyc00g006700.1	chr0:5737089-5737239	0	0	0	1	1	no
TAL	chr0:5777116-5780677	35.8044	24.4447	-0.550615	0.413566	0.999993	no
Solyc00g006810.2	chr0:5786752-5791413	57.2137	58.8234	0.0400301	0.953561	0.999993	no
Solyc00g006820.2	chr0:5822002-5826049	12.0053	20.5195	0.773325	0.257172	0.999993	no
Solyc00g006840.2	chr0:6188892-6189237	0	0	0	1	1	no
Solyc00g006870.1	chr0:6406876-6407071	0	0	0	1	1	no
Solyc00g006880.1	chr0:6435740-6436803	0	0	0	1	1	no
Solyc00g006890.1	chr0:6448976-6449557	0	0	0	1	1	no
Solyc00g006900.1	chr0:6520305-6520791	9.49685	0.00739595	-10.3265	0.352883	0.999993	no
Solyc00g007050.1	chr0:6663506-6663665	0	0	0	1	1	no
Solyc00g007090.2	chr0:6702267-6706161	28.548	18.3367	-0.63865	0.427393	0.999993	no
Solyc00g007110.2,Solyc00g007120.2	chr0:6716968-6738704	3.40271	3.00822	-0.177772	0.864537	0.999993	no
Solyc00g007150.2	chr0:6749921-6751882	7.86345	4.04889	-0.957635	0.89473	0.999993	no
Solyc00g007160.1	chr0:6759158-6759662	1.30915	1.53303	0.227757	0.895787	0.999993	no
Solyc00g007170.1	chr0:6760469-6761009	99.3643	0	-1.79769e+308	0.148127	0.999993	no
Solyc00g007180.1	chr0:6783469-6784781	0	0	0	1	1	no
Solyc00g007200.2	chr0:6816891-6823524	3.7685	5.38713	0.515525	0.575298	0.999993	no
Solyc00g007210.1	chr0:6837114-6837288	0	0	0	1	1	no
Solyc00g007220.2	chr0:6848264-6849337	1.39858	2.2149	0.663285	0.573775	0.999993	no
Solyc00g007230.1	chr0:6858658-6859303	0	0	0	1	1	no
Solyc00g007240.1	chr0:6887937-6888213	0	0	0	1	1	no
Solyc00g007250.1	chr0:6889549-6890026	0	0	0	1	1	no
Solyc00g007260.2	chr0:6896012-6900521	6.40291	5.99678	-0.0945407	0.897586	0.999993	no
Solyc00g007560.1	chr0:7235868-7238318	0	0	0	1	1	no
Solyc00g007610.1	chr0:7350592-7350738	0	0	0	1	1	no
Solyc00g007990.1	chr0:7517490-7517910	0	0	0	1	1	no
Solyc00g008260.1	chr0:7840914-7841196	0	0	0	1	1	no
Solyc00g008270.1	chr0:7873061-7873226	0	0	0	1	1	no
Solyc00g008570.2	chr0:8347555-8348657	8503.46	12064	0.50459	0.603091	0.999993	no
Solyc00g008580.1	chr0:8348717-8348989	2878.83	510.906	-2.49435	0.498388	0.999993	no
Solyc00g008680.2	chr0:8473131-8492073	60.111	76.7802	0.353105	0.634795	0.999993	no
Solyc00g008900.1	chr0:8619822-8621514	0	0	0	1	1	no
Solyc00g008910.1	chr0:8642095-8642245	0	0	0	1	1	no
Solyc00g009020.2	chr0:8742083-8746574	198.073	147.453	-0.425773	0.57272	0.999993	no
Solyc00g009040.2	chr0:8760795-8764776	0.338224	0.0670963	-2.33367	0.1232	1	no
Solyc00g009060.2	chr0:8772358-8774693	18.3517	19.7829	0.108337	0.882252	0.999993	no
Solyc00g009080.2	chr0:8777356-8780369	29.4102	12.2572	-1.26269	0.175006	0.999993	no
5PT2,Solyc00g009130.2,Solyc00g009140.2	chr0:8812894-8837855	40.9279	24.7539	-0.725426	0.734681	0.999993	no
Solyc00g009120.2	chr0:8812894-8837855	27.8568	9.42727	-1.56312	0.412833	0.999993	no
Solyc00g009240.1	chr0:8899553-8899922	0	0	0	1	1	no
Solyc00g009440.1	chr0:9130582-9130765	739.396	0	-1.79769e+308	0.148127	0.999993	no
Solyc00g009760.2	chr0:9352303-9353234	2962.72	1637.85	-0.855119	0.492134	0.999993	no
Solyc00g009770.1	chr0:9354440-9354677	0	0	0	1	1	no
Solyc00g009790.1	chr0:9362306-9362889	0	0	0	1	1	no
Solyc00g010100.1	chr0:9584957-9795528	0	0	0	1	1	no
Solyc00g010210.1	chr0:9584957-9795528	0	0	0	1	1	no
Solyc00g010410.1	chr0:9584957-9795528	0	0	0	1	1	no
Solyc00g010420.1	chr0:9584957-9795528	0	0	0	1	1	no
Solyc00g010550.1	chr0:9801985-10078483	31840.3	15637.2	-1.02587	0.826778	0.999993	no
Solyc00g010790.1	chr0:9801985-10078483	0	0	0	1	1	no
Solyc00g010930.1	chr0:9801985-10078483	0	0	0	1	1	no
Solyc00g011130.1	chr0:9801985-10078483	0	0	0	1	1	no
Solyc00g011160.1	chr0:9801985-10078483	814440	105979	-2.94203	0.0280073	0.611529	no
Solyc00g011550.1	chr0:10230859-10231553	0	0	0	1	1	no
Solyc00g011560.1	chr0:10236163-10238728	0	0	0	1	1	no
Solyc00g011660.1	chr0:10257993-10259284	0	0.0509691	1.79769e+308	0.244831	1	no
Solyc00g011880.2	chr0:10330623-10333554	12.1257	14.5416	0.262112	0.732091	0.999993	no
Solyc00g012090.1	chr0:10406137-10406287	0	0	0	1	1	no
Solyc00g012440.1	chr0:10498365-10511921	260.14	59.6175	-2.12548	0.0176393	0.491058	no
Solyc00g012430.1	chr0:10498365-10511921	23397	8812.61	-1.40868	0.34825	0.999993	no
Solyc00g012650.1	chr0:10554111-10554489	0	0	0	1	1	no
Solyc00g012670.1	chr0:10559703-10561795	0	0	0	1	1	no
Solyc00g012800.1	chr0:10604146-10604302	0	0	0	1	1	no
Solyc00g013100.1	chr0:10664454-10664691	0	0	0	1	1	no
Solyc00g013150.1	chr0:10685403-10685697	173.511	0	-1.79769e+308	0.113115	0.999993	no
Solyc00g013170.1	chr0:10689136-10689346	0	0	0	1	1	no
Solyc00g013320.1	chr0:10715393-10715588	0	0	0	1	1	no
Solyc00g014170.1	chr0:10915483-10915768	0	0	0	1	1	no
Solyc00g014180.1	chr0:10918359-10919581	0	0	0	1	1	no
Solyc00g014190.1	chr0:10934338-10934554	0	0	0	1	1	no
Solyc00g014390.1	chr0:10970828-10971095	0	0	0	1	1	no
Solyc00g014790.2	chr0:11057661-11061510	0	0	0	1	1	no
Solyc00g014820.2	chr0:11062990-11063906	0	0	0	1	1	no
Solyc00g014830.2	chr0:11067020-11073608	0	0.727669	1.79769e+308	0.294207	0.999993	no
Solyc00g014840.1	chr0:11067020-11073608	0.127858	0.622311	2.28309	0.505919	1	no
Solyc00g014970.1	chr0:11084160-11086494	0	0	0	1	1	no
Solyc00g014980.1	chr0:11087047-11093479	0	0	0	1	1	no
Solyc00g014990.1	chr0:11095773-11096532	0	0	0	1	1	no
Solyc00g015610.1	chr0:11213130-11216611	0	0	0	1	1	no
Solyc00g015740.1	chr0:11231303-11233176	0	0	0	1	1	no
Solyc00g015750.1	chr0:11234321-11236093	0	0	0	1	1	no
Solyc00g015770.1	chr0:11238272-11239724	0	0	0	1	1	no
Solyc00g016490.1	chr0:11354541-11355721	0	0	0	1	1	no
Solyc00g016790.1	chr0:11400161-11400323	0	0	0	1	1	no
Solyc00g017210.1	chr0:11462473-11464575	0	0	0	1	1	no
Solyc00g017540.1	chr0:11514243-11514622	0	0	0	1	1	no
Solyc00g017550.1	chr0:11518108-11518487	0	0	0	1	1	no
Solyc00g017860.1	chr0:11548463-11548718	0	0	0	1	1	no
Solyc00g017870.1	chr0:11550699-11551606	0	0	0	1	1	no
Solyc00g017890.1	chr0:11556430-11557228	0	0	0	1	1	no
Solyc00g017900.1	chr0:11557392-11557818	0	0	0	1	1	no
Solyc00g017910.1	chr0:11558003-11559530	0	0	0	1	1	no
Solyc00g017920.1	chr0:11559600-11560671	0	0	0	1	1	no
Solyc00g017930.1	chr0:11561333-11562276	0	0	0	1	1	no
Solyc00g018760.1	chr0:11662146-11662704	0	0	0	1	1	no
Solyc00g018970.1	chr0:11691009-11691162	1526.49	2493.02	0.707671	0.690677	0.999993	no
Solyc00g019610.1	chr0:11761604-11764528	0	0	0	1	1	no
Solyc00g019960.1,Solyc00g019970.2	chr0:11800089-11801283	302.643	0.103026	-11.5204	2.26649e-06	0.00068935	yes
Solyc00g019980.2,Solyc00g019990.1,Solyc00g020000.1	chr0:11803001-11807051	0.3125	0.729634	1.22332	0.765441	0.999993	no
Solyc00g020020.2	chr0:11807383-11808523	0	0	0	1	1	no
ORF206	chr0:11809683-11810304	0	0	0	1	1	no
Solyc00g020440.1	chr0:11851652-11851847	0	0	0	1	1	no
Solyc00g020540.1	chr0:11859517-11861913	0.175734	0.0332759	-2.40084	0.185375	1	no
Solyc00g020840.2	chr0:11901055-11902403	0.274484	0	-1.79769e+308	0.148127	1	no
Solyc00g020940.1	chr0:11902424-11903940	0	0	0	1	1	no
Solyc00g020950.1	chr0:11904047-11904551	0	0	0	1	1	no
Solyc00g020960.1	chr0:11905007-11908062	0	0	0	1	1	no
Solyc00g020980.1	chr0:11910258-11910471	0	0	0	1	1	no
Solyc00g020990.1	chr0:11911660-11913112	0	0	0	1	1	no
Solyc00g021650.1	chr0:11973279-11973510	0	0	0	1	1	no
Solyc00g022070.1	chr0:12007280-12007518	0	0	0	1	1	no
Solyc00g022920.1	chr0:12091663-12092719	0	0	0	1	1	no
Solyc00g023020.1	chr0:12094243-12095313	0	0	0	1	1	no
Solyc00g023270.1	chr0:12116545-12118947	0	0	0	1	1	no
Solyc00g023470.1	chr0:12129956-12131086	0	0	0	1	1	no
Solyc00g023580.1	chr0:12138596-12138854	0	0	0	1	1	no
Solyc00g023590.2	chr0:12141024-12143724	0	0.0790332	1.79769e+308	0.168256	1	no
Solyc00g023600.1	chr0:12145017-12145284	0	25.4535	1.79769e+308	0.168256	0.999993	no
Solyc00g023700.2	chr0:12150775-12151749	0	0	0	1	1	no
Solyc00g024010.1	chr0:12173182-12173509	0	0	0	1	1	no
Solyc00g024030.1	chr0:12175006-12176254	0	0	0	1	1	no
Solyc00g024050.1	chr0:12178870-12179509	0	0	0	1	1	no
Solyc00g024150.2	chr0:12180217-12182879	744.943	587.734	-0.341966	0.65075	0.999993	no
Solyc00g024370.1	chr0:12196102-12201509	0	0	0	1	1	no
Solyc00g024570.1	chr0:12215232-12217195	0	0	0	1	1	no
Solyc00g024670.1	chr0:12222063-12223921	0	0	0	1	1	no
Solyc00g024680.1	chr0:12225496-12226124	0	0	0	1	1	no
Solyc00g024690.1	chr0:12226221-12226440	0	0	0	1	1	no
-	chr0:12267787-12269014	0.323435	0.659026	1.02686	0.467425	1	no
Solyc00g025290.1	chr0:12269557-12270043	4.83678	3.64085	-0.409769	0.771956	0.999993	no
Solyc00g025510.1	chr0:12284990-12285197	0	0	0	1	1	no
Solyc00g025530.1	chr0:12285600-12286383	0	0	0	1	1	no
Solyc00g025650.1	chr0:12289921-12291544	0	0	0	1	1	no
Solyc00g025660.1	chr0:12295745-12296888	0	0	0	1	1	no
Solyc00g026160.2	chr0:12327998-12331963	0	0	0	1	1	no
Solyc00g026890.1	chr0:12375887-12376292	0	0	0	1	1	no
Solyc00g027120.1	chr0:12386737-12387709	0.288849	0	-1.79769e+308	0.114276	1	no
Solyc00g027640.1	chr0:12422816-12423670	0	0	0	1	1	no
Solyc00g027650.1	chr0:12424473-12425482	0	0	0	1	1	no
Solyc00g027660.1	chr0:12426635-12427388	0	0	0	1	1	no
Solyc00g027670.1	chr0:12427924-12429441	0	0	0	1	1	no
Solyc00g027770.2	chr0:12431212-12436969	31.2014	45.1006	0.531534	0.434817	0.999993	no
Solyc00g027970.1	chr0:12444151-12445716	0	0	0	1	1	no
Solyc00g027980.1	chr0:12446199-12446766	0	0	0	1	1	no
Solyc00g027990.1	chr0:12449692-12451029	0	0	0	1	1	no
Solyc00g028110.1	chr0:12453752-12454577	0	0	0	1	1	no
Solyc00g028120.1	chr0:12455496-12458011	0	0	0	1	1	no
Solyc00g028540.1	chr0:12481867-12482662	0	0	0	1	1	no
Solyc00g028760.1	chr0:12493442-12494048	0	0	0	1	1	no
Solyc00g029070.1	chr0:12513709-12514126	0	0	0	1	1	no
Solyc00g029080.1	chr0:12515074-12519099	0	0	0	1	1	no
Solyc00g029190.2	chr0:12520344-12522543	0.093524	0.517333	2.46769	0.138356	1	no
Solyc00g029300.1	chr0:12530294-12532989	0	0	0	1	1	no
Solyc00g029800.1	chr0:12564288-12565562	0	0	0	1	1	no
Solyc00g030100.1	chr0:12579503-12579677	0	278.095	1.79769e+308	0.168256	0.999993	no
Solyc00g030110.1	chr0:12585452-12586781	0	0	0	1	1	no
Solyc00g030210.1	chr0:12587232-12591896	0	0	0	1	1	no
Solyc00g030510.2	chr0:12605203-12607615	0	0	0	1	1	no
Solyc00g031030.1	chr0:12638810-12639776	0	0	0	1	1	no
Solyc00g031040.1	chr0:12639858-12640813	0	0	0	1	1	no
Solyc00g031060.1	chr0:12642359-12642836	0	0	0	1	1	no
Solyc00g031370.1	chr0:12656091-12657629	0	0	0	1	1	no
Solyc00g031700.1	chr0:12674417-12675365	0	0	0	1	1	no
Solyc00g031720.1	chr0:12677660-12678066	0	0	0	1	1	no
Solyc00g031730.1	chr0:12679568-12680399	0	0	0	1	1	no
Solyc00g032230.1	chr0:12707773-12707947	0	0	0	1	1	no
Solyc00g032940.1	chr0:12749405-12749807	0	0	0	1	1	no
Solyc00g034000.1	chr0:12811263-12812794	0	0	0	1	1	no
Solyc00g034010.1	chr0:12814001-12814439	0	0	0	1	1	no
Solyc00g035020.1	chr0:12870964-12872962	0	0	0	1	1	no
Solyc00g036320.1	chr0:12945620-12946218	0	0	0	1	1	no
Solyc00g036520.1	chr0:12954463-12955021	0	0	0	1	1	no
Solyc00g036760.1	chr0:12969307-12970270	0	0	0	1	1	no
Solyc00g038390.1	chr0:13049892-13050418	0	0	0	1	1	no
Solyc00g039290.1	chr0:13102737-13106342	0	0	0	1	1	no
Solyc00g040390.1	chr0:13157640-13160362	0	0.0799009	1.79769e+308	0.168256	1	no
Solyc00g040490.1	chr0:13164388-13164757	0	0	0	1	1	no
Solyc00g041090.1	chr0:13196057-13196804	0	0	0	1	1	no
Solyc00g041200.1	chr0:13201322-13201676	0	0	0	1	1	no
Solyc00g041220.1	chr0:13205170-13206029	0	0	0	1	1	no
Solyc00g042130.1	chr0:13249934-13252107	0.064454	0	-1.79769e+308	0.148127	1	no
Solyc00g042140.1	chr0:13252883-13254125	0	0	0	1	1	no
Solyc00g042640.1	chr0:13275809-13279456	0.0339414	0.0272445	-0.317079	0.876475	1	no
Solyc00g042850.1	chr0:13289609-13291184	0.433497	0.438857	0.0177293	0.992371	1	no
Solyc00g044350.2	chr0:13365004-13365685	224.184	58.2249	-1.94497	0.00602892	0.258647	no
Solyc00g044550.1	chr0:13376774-13376948	27.5497	0	-1.79769e+308	0.429582	0.999993	no
Solyc00g045570.1	chr0:13425018-13426288	0	0	0	1	1	no
Solyc00g046980.1	chr0:13493366-13494392	0	0	0	1	1	no
Solyc00g047190.1	chr0:13506069-13506387	0	0	0	1	1	no
Solyc00g048410.1	chr0:13565200-13567118	0	0	0	1	1	no
Solyc00g048510.2	chr0:13569739-13570564	0.461909	0	-1.79769e+308	0.148127	1	no
Solyc00g049220.1	chr0:13607370-13607577	0	0	0	1	1	no
Solyc00g049620.1	chr0:13623495-13624798	0	0	0	1	1	no
Solyc00g049920.1	chr0:13642719-13643757	0	0	0	1	1	no
Solyc00g050020.1	chr0:13643894-13644806	0	0	0	1	1	no
Solyc00g050030.1	chr0:13645453-13647835	0	0	0	1	1	no
Solyc00g050130.1	chr0:13649254-13650637	1.56943	1.55989	-0.00879035	0.992972	0.999993	no
Solyc00g050430.2	chr0:13663835-13666165	12.3279	4.60048	-1.42207	0.0549036	0.809575	no
Solyc00g052430.2,Solyc00g052530.2	chr0:13763879-13767946	0	0.351421	1.79769e+308	0.0822607	1	no
Solyc00g053440.2	chr0:13810918-13811594	24.6611	28.1346	0.190106	0.817781	0.999993	no
Solyc00g053740.1	chr0:13824976-13825669	0	0	0	1	1	no
Solyc00g055950.1	chr0:13927054-13927744	0.456651	0	-1.79769e+308	0.148127	1	no
Solyc00g055960.1	chr0:13927818-13929105	0	0	0	1	1	no
Solyc00g056680.1	chr0:13961933-13963547	0.486329	0.898163	0.885045	0.433262	0.999993	no
Solyc00g057880.2	chr0:14015673-14017686	0.333366	4.94671	3.89129	0.592396	0.999993	no
Solyc00g058490.1	chr0:14046621-14048996	0.109196	0	-1.79769e+308	0.200816	1	no
Solyc00g059500.1	chr0:14089497-14092086	44.1522	18.2679	-1.27318	0.123892	0.999993	no
Solyc00g060700.1	chr0:14143106-14145973	0	0	0	1	1	no
Solyc00g060710.1	chr0:14146401-14146815	0	0	0	1	1	no
Solyc00g062710.1	chr0:14234647-14234953	0	5.84315	1.79769e+308	0.168256	0.999993	no
Solyc00g065510.1	chr0:14361975-14363281	0	0	0	1	1	no
Solyc00g066350.1	chr0:14393557-14393866	0	0	0	1	1	no
Solyc00g066360.1	chr0:14393997-14395079	0	0	0	1	1	no
Solyc00g068980.1	chr0:14508913-14509078	492690	128284	-1.94134	0.003059	0.172008	no
Solyc00g069680.1	chr0:14537457-14538108	0.0001103	0	-1.79769e+308	0.499768	1	no
Solyc00g069880.2	chr0:14546578-14550015	0	0	0	1	1	no
Solyc00g070680.1	chr0:14580778-14582307	0	0	0	1	1	no
Solyc00g072800.2	chr0:14671968-14673334	0	0.440349	1.79769e+308	0.121731	1	no
Solyc00g073900.1	chr0:14717245-14718744	0	0	0	1	1	no
Solyc00g073910.1	chr0:14720327-14720887	0	0	0	1	1	no
Solyc00g074210.1	chr0:14730922-14732112	0	0	0	1	1	no
Solyc00g074820.1	chr0:14757918-14758845	0	0	0	1	1	no
Solyc00g075030.2	chr0:14763819-14765103	0	0.0969673	1.79769e+308	0.168256	1	no
Solyc00g075040.1	chr0:14765644-14767671	0	0	0	1	1	no
Solyc00g079050.1	chr0:14933099-14933482	0	0	0	1	1	no
Solyc00g080550.1	chr0:14992830-14992980	0	0	0	1	1	no
Solyc00g082550.1	chr0:15075526-15076036	17.0775	12.227	-0.482026	0.653217	0.999993	no
Solyc00g084870.2	chr0:15169487-15170604	0.0575139	0.263962	2.19835	0.633074	1	no
Solyc00g088190.1	chr0:15297883-15298657	0	0	0	1	1	no
Solyc00g088200.1	chr0:15299641-15300927	0	0	0	1	1	no
Solyc00g088210.1	chr0:15301281-15301683	12.7751	0	-1.79769e+308	0.148127	0.999993	no
Solyc00g090110.1	chr0:15372535-15373453	0	0	0	1	1	no
Solyc00g090130.1	chr0:15375082-15376192	0	0	0	1	1	no
Solyc00g090430.2	chr0:15385845-15387636	0	0	0	1	1	no
Solyc00g091170.2	chr0:15411865-15414825	21.3933	20.9714	-0.0287333	0.96426	0.999993	no
Solyc00g092870.1	chr0:15477217-15477445	0	0	0	1	1	no
Solyc00g093100.1	chr0:15485466-15486141	0	0	0	1	1	no
Solyc00g093300.1	chr0:15492660-15493732	0.228162	0.0708758	-1.6867	0.506933	1	no
Solyc00g094540.1	chr0:15540510-15540840	0	0	0	1	1	no
Solyc00g094850.1	chr0:15550403-15553250	0	0	0	1	1	no
Solyc00g095460.1	chr0:15575515-15576520	0	0	0	1	1	no
LE-ACS1B	chr0:15588206-15589208	0.0185041	0.0823003	2.15305	0.591678	1	no
Solyc00g096460.1	chr0:15612135-15614634	0	400.234	1.79769e+308	0.0669333	0.867203	no
Solyc00g097260.1	chr0:15643577-15643976	0	0	0	1	1	no
Solyc00g097760.1	chr0:15661624-15663581	0	0	0	1	1	no
Solyc00g097960.1	chr0:15669310-15671328	18.0604	12.7709	-0.499965	0.681339	0.999993	no
Solyc00g098560.2	chr0:15691034-15692244	4.26645	5.25835	0.301574	0.753778	0.999993	no
Solyc00g099470.1	chr0:15726893-15727943	0	0	0	1	1	no
Solyc00g099570.1	chr0:15728244-15729093	0	0	0	1	1	no
Solyc00g099880.1	chr0:15742302-15743097	0	0	0	1	1	no
Solyc00g100880.2	chr0:15777137-15778282	0	0.0993571	1.79769e+308	0.168256	1	no
MI-1G	chr0:15829190-15832286	0.0120919	0.0040255	-1.58681	0.693246	1	no
Solyc00g104200.1	chr0:15895482-15896729	0	0	0	1	1	no
Solyc00g104210.1	chr0:15898314-15898785	0	0	0	1	1	no
Solyc00g104310.1	chr0:15899279-15900111	0	0	0	1	1	no
Solyc00g104630.1	chr0:15912890-15913700	0	0	0	1	1	no
Solyc00g104730.1	chr0:15914417-15915068	0	0	0	1	1	no
Solyc00g104740.1	chr0:15916621-15917367	0	0	0	1	1	no
Solyc00g105750.1	chr0:15950857-15953790	0	0	0	1	1	no
Solyc00g106650.1	chr0:15984525-15986682	114.918	509.689	2.14901	0.384172	0.999993	no
Solyc00g107550.1	chr0:16017688-16017889	0	0	0	1	1	no
Solyc00g109860.1	chr0:16101435-16102209	0	0	0	1	1	no
Solyc00g110070.1	chr0:16106259-16108889	0	0	0	1	1	no
Solyc00g111170.1	chr0:16145841-16148303	0	0	0	1	1	no
Solyc00g111270.1	chr0:16152164-16153348	0	0	0	1	1	no
Solyc00g111370.1	chr0:16154981-16155745	0	0	0	1	1	no
Solyc00g111770.1	chr0:16166879-16167191	0	0	0	1	1	no
Solyc00g111780.1	chr0:16169739-16169946	0	0	0	1	1	no
Solyc00g112490.1	chr0:16191328-16192543	0	0	0	1	1	no
Solyc00g112500.1	chr0:16193602-16194744	0	0	0	1	1	no
Solyc00g112700.1	chr0:16198485-16199428	0	0	0	1	1	no
Solyc00g112710.1	chr0:16201521-16201779	0	0	0	1	1	no
Solyc00g112810.1	chr0:16202062-16203001	0	0	0	1	1	no
Solyc00g112820.1	chr0:16204512-16204719	0	0	0	1	1	no
Solyc00g114550.1	chr0:16262072-16262798	0	0	0	1	1	no
Solyc00g116150.1	chr0:16320820-16321420	0	0	0	1	1	no
Solyc00g118690.1	chr0:16398063-16401339	0.634969	0.310669	-1.03131	0.506193	1	no
Solyc00g120820.1	chr0:16463559-16464141	0	0	0	1	1	no
Solyc00g120830.1	chr0:16465374-16466223	0	0	0	1	1	no
Solyc00g123030.1	chr0:16538742-16539619	0	0	0	1	1	no
Solyc00g123040.1	chr0:16541123-16541988	0	0	0	1	1	no
Solyc00g123240.1	chr0:16547868-16548112	0	0	0	1	1	no
Solyc00g124860.1	chr0:16601981-16602842	0	0	0	1	1	no
Solyc00g125260.1	chr0:16613222-16614216	0	0	0	1	1	no
Solyc00g125270.1	chr0:16615438-16616325	0	0	0	1	1	no
Solyc00g125980.1	chr0:16637693-16637897	0	0	0	1	1	no
Solyc00g125990.1	chr0:16638275-16638920	2.22987	0.290405	-2.94082	0.0702834	0.881918	no
Solyc00g126000.1	chr0:16639022-16639175	0	0	0	1	1	no
Solyc00g126010.1	chr0:16639339-16639513	738.455	528.774	-0.481857	0.794952	0.999993	no
Solyc00g126430.1	chr0:16647142-16648006	0	0	0	1	1	no
Solyc00g127660.2	chr0:16686996-16688259	55.3037	19.9955	-1.4677	0.0771227	0.907463	no
Solyc00g127870.2	chr0:16693488-16696720	23.3061	17.6559	-0.400558	0.604644	0.999993	no
Solyc00g128870.2	chr0:16727159-16728659	10.3961	11.4095	0.134199	0.876843	0.999993	no
Solyc00g129670.1	chr0:16753363-16754209	0	0	0	1	1	no
Solyc00g129680.1	chr0:16755901-16756540	0	0	0	1	1	no
Solyc00g129880.1	chr0:16761055-16766065	0	0	0	1	1	no
Solyc00g130290.1	chr0:16775566-16776355	0	0	0	1	1	no
Solyc00g130800.1	chr0:16789740-16790895	0	0	0	1	1	no
Solyc00g131710.1	chr0:16819545-16821204	1.31949	0.458849	-1.52389	0.180233	0.999993	no
Solyc00g134820.1	chr0:16920990-16921740	0	0	0	1	1	no
Solyc00g134830.1	chr0:16921791-16923425	0	0	0	1	1	no
Solyc00g135060.1	chr0:16929427-16930441	0	0	0	1	1	no
Solyc00g138060.2	chr0:17025799-17027795	1.20147	0.520034	-1.20812	0.325579	0.999993	no
Solyc00g144470.1	chr0:17228581-17231139	0	0	0	1	1	no
Solyc00g145170.1	chr0:17251046-17251697	0	2.8954	1.79769e+308	0.0897615	0.961849	no
Solyc00g153980.1	chr0:17523932-17524100	0	0	0	1	1	no
Solyc00g154480.1	chr0:17539477-17543054	0.191786	0	-1.79769e+308	0.0920923	1	no
Solyc00g154980.1	chr0:17553326-17554824	0	0	0	1	1	no
Solyc00g157080.1	chr0:17617011-17618695	3.89991	0.797404	-2.29006	0.123247	0.999993	no
Solyc00g160780.2	chr0:17728002-17729129	5.88249	7.69907	0.388257	0.747413	0.999993	no
Solyc00g163580.1	chr0:17811607-17811993	0	0	0	1	1	no
Solyc00g164580.1	chr0:17840291-17841447	0	0	0	1	1	no
Solyc00g164680.1	chr0:17843142-17845746	7.17001	4.92428	-0.542063	0.484137	0.999993	no
Solyc00g165190.1	chr0:17860159-17860378	0	0	0	1	1	no
Solyc00g166490.1	chr0:17895967-17897863	0	0	0	1	1	no
Solyc00g167290.1	chr0:17919380-17920073	0	0	0	1	1	no
Solyc00g167300.1	chr0:17921136-17922153	0	0	0	1	1	no
Solyc00g167800.1	chr0:17935403-17935879	0	0	0	1	1	no
Solyc00g170200.1	chr0:18003902-18004286	858.756	255.555	-1.74861	0.0171027	0.483375	no
Solyc00g171710.1	chr0:18049089-18050010	0	0	0	1	1	no
Solyc00g173430.1	chr0:18094367-18095086	0	0	0	1	1	no
Solyc00g175240.1	chr0:18145241-18145926	0	0	0	1	1	no
Solyc00g178340.1	chr0:18235637-18236558	0	0	0	1	1	no
Solyc00g180840.1	chr0:18304655-18305452	0	0	0	1	1	no
Solyc00g181250.2	chr0:18316853-18317698	0	0	0	1	1	no
Solyc00g183050.1	chr0:18367344-18367788	0	0	0	1	1	no
Solyc00g185850.1	chr0:18445265-18445484	0	0	0	1	1	no
Solyc00g186050.1	chr0:18451354-18451940	14.9047	4.87874	-1.61119	0.153886	0.999993	no
Solyc00g192150.2	chr0:18619001-18621642	0	0	0	1	1	no
Solyc00g195350.1	chr0:18706803-18707118	0	0	0	1	1	no
Solyc00g195360.1	chr0:18707466-18708529	0.429704	0	-1.79769e+308	0.113115	1	no
Solyc00g196060.2	chr0:18727879-18730776	44.4904	19.2233	-1.21064	0.101802	0.994016	no
Solyc00g199960.1	chr0:18832471-18832962	0	0	0	1	1	no
Solyc00g201060.1	chr0:18861627-18861780	0	0	0	1	1	no
Solyc00g201760.1	chr0:18881594-18881744	0	0	0	1	1	no
Solyc00g202560.1	chr0:18900642-18901629	0	0	0	1	1	no
Solyc00g207960.1	chr0:19046340-19047320	0	0	0	1	1	no
Solyc00g212260.1	chr0:19159729-19164604	0.0868188	0.0408388	-1.08806	0.538864	1	no
Solyc00g215560.1	chr0:19244932-19245530	0.753357	0	-1.79769e+308	0.46086	0.999993	no
Solyc00g217560.1	chr0:19295283-19295811	5.64579	3.21797	-0.811021	0.513283	0.999993	no
Solyc00g217960.1	chr0:19305693-19306137	4.213	12.4529	1.56356	0.324822	0.999993	no
Solyc00g220360.1	chr0:19368451-19369427	0	0	0	1	1	no
Solyc00g222060.1	chr0:19411563-19412487	0	0	0	1	1	no
Solyc00g222460.1	chr0:19420898-19421183	0	0	0	1	1	no
Solyc00g226760.1	chr0:19531403-19532393	0	0	0	1	1	no
Solyc00g227960.1	chr0:19561707-19562697	0	0	0	1	1	no
Solyc00g229260.1	chr0:19594641-19595331	0	0	0	1	1	no
Solyc00g230060.1	chr0:19613243-19614249	0	0	0	1	1	no
Solyc00g237680.1	chr0:19804033-19804985	0	0	0	1	1	no
Solyc00g240580.1	chr0:19876496-19876649	0	0	0	1	1	no
Solyc00g244290.1	chr0:19966385-19966877	2.85056	0.811638	-1.81234	0.315221	0.999993	no
Solyc00g244300.1	chr0:19966945-19967203	576.254	148.636	-1.95493	0.186065	0.999993	no
Solyc00g245200.1	chr0:19988038-19988273	0	0	0	1	1	no
Solyc00g246800.1	chr0:20025810-20026032	0	0	0	1	1	no
Solyc00g247300.2	chr0:20037954-20040252	0	0.126971	1.79769e+308	0.10066	1	no
Solyc00g249900.2,Solyc00g249910.1	chr0:20100895-20102958	0.439625	0.616107	0.486907	0.775128	1	no
Solyc00g254110.1	chr0:20201638-20201851	0	0	0	1	1	no
Solyc00g270510.1	chr0:20587171-20587726	0	0	0	1	1	no
Solyc00g282510.1	chr0:20863679-20865858	1.59901e-06	0	-1.79769e+308	0.497839	1	no
Solyc00g283110.1	chr0:20875366-20875528	0	0	0	1	1	no
Solyc00g286010.1	chr0:20940777-20941146	0	0	0	1	1	no
Solyc00g286020.1	chr0:20941226-20942165	0	0	0	1	1	no
Solyc00g286030.1	chr0:20942317-20942902	0	0	0	1	1	no
Solyc00g287330.1	chr0:20970494-20971770	0	0	0	1	1	no
Solyc00g303630.1	chr0:21330959-21333584	0	0	0	1	1	no
Solyc00g304030.1	chr0:21340395-21345343	0	0	0	1	1	no
Solyc00g306830.1	chr0:21400612-21402318	0	0	0	1	1	no
Solyc00g309530.1	chr0:21459391-21459678	0	0	0	1	1	no
Solyc00g311230.2	chr0:21495747-21496531	3.50363	0.693849	-2.33616	0.0803102	0.926706	no
Solyc00g313030.1	chr0:21534606-21534768	0	0	0	1	1	no
Solyc00g313530.1	chr0:21545068-21545251	0	0	0	1	1	no
Solyc00g316530.1	chr0:21609205-21609442	2.03769	0	-1.79769e+308	0.466669	0.999993	no
Solyc00g318030.1	chr0:21642407-21642965	0	0	0	1	1	no
Solyc00g318130.1	chr0:21643709-21645220	0	0	0	1	1	no
Solyc00g320430.1	chr0:21692577-21692757	0	0	0	1	1	no
Solyc00g322630.1	chr0:21739499-21739796	0	0	0	1	1	no
Solyc00g322830.1	chr0:21743419-21744690	0	0	0	1	1	no
Solyc00g323130.2	chr0:21749237-21751331	23.4148	50.9414	1.12142	0.0926245	0.967949	no
Solyc00g324530.1	chr0:21779077-21780171	0.445038	0	-1.79769e+308	0.378099	1	no
Solyc00g005050.2	chr0:570543-575454	31.8453	39.0746	0.295149	0.652911	0.999993	no
Solyc00g005060.1	chr0:723745-724018	0	0	0	1	1	no
Solyc00g005070.1	chr0:755299-755543	0	0	0	1	1	no
Solyc00g005080.1	chr0:791492-792010	0	0	0	1	1	no
Solyc00g005090.1	chr0:1061637-1061922	0	0	0	1	1	no
Solyc00g005110.1	chr0:1124581-1125325	0	0	0	1	1	no
Solyc00g005120.1	chr0:1129469-1129655	0	0	0	1	1	no
Solyc00g005130.1	chr0:1132431-1133349	0	0	0	1	1	no
Solyc00g005140.1	chr0:1133636-1134149	0	0	0	1	1	no
Solyc00g005160.1	chr0:1443093-1443587	1.10891	0	-1.79769e+308	0.346268	0.999993	no
Solyc00g005170.1	chr0:1639011-1639639	0	0	0	1	1	no
Solyc00g005430.1	chr0:2358403-2358568	0	0	0	1	1	no
Solyc00g005440.1	chr0:2364990-2366085	0	0	0	1	1	no
Solyc00g005460.1	chr0:2490459-2490699	0	0	0	1	1	no
Solyc00g005470.1	chr0:2490780-2491555	0	0	0	1	1	no
Solyc00g005840.2	chr0:3425431-3431059	131.087	175.038	0.417146	0.521187	0.999993	no
Solyc00g005850.1	chr0:3432030-3432598	0	0	0	1	1	no
Solyc00g005870.1	chr0:3435132-3436360	0	0	0	1	1	no
Solyc00g005880.1	chr0:3437944-3439094	0	0	0	1	1	no
Solyc00g005890.2	chr0:3564224-3564395	0	0	0	1	1	no
Solyc00g005900.1	chr0:3738708-3739491	0	8.16465	1.79769e+308	0.168255	0.999993	no
Solyc00g006470.1	chr0:4196742-4198543	25.9796	58.4994	1.17104	0.88577	0.999993	no
Solyc00g006500.1	chr0:4371056-4371302	0	0	0	1	1	no
Solyc00g006530.1	chr0:4377304-4378820	0	0	0	1	1	no
Solyc00g006540.1	chr0:4379017-4386381	0.0534145	0	-1.79769e+308	0.148127	1	no
Solyc00g006550.1	chr0:4528819-4529452	0	0	0	1	1	no
Solyc00g006560.1	chr0:4580832-4583293	0	0	0	1	1	no
Solyc00g006570.1	chr0:4845123-4845672	0	0	0	1	1	no
Solyc00g006590.1	chr0:5030222-5031081	0	0	0	1	1	no
Solyc00g006600.1	chr0:5203825-5205169	0	0	0	1	1	no
Solyc00g006630.1	chr0:5365130-5366123	0	0	0	1	1	no
Solyc00g006650.1	chr0:5617610-5617769	0	0	0	1	1	no
Solyc00g006670.2	chr0:5631140-5631415	58012.4	21863	-1.40787	0.159147	0.999993	no
TAL	chr0:5777116-5780677	3.17027	4.41896	0.479101	0.798501	0.999993	no
Solyc00g006830.2	chr0:5827876-5838053	9.39303	6.31787	-0.572152	0.383328	0.999993	no
Solyc00g006850.1	chr0:6239153-6240609	0	0	0	1	1	no
Solyc00g006860.1	chr0:6280045-6280420	0	0	0	1	1	no
Solyc00g007000.1	chr0:6545277-6550138	0.610971	0.699347	0.194904	0.878689	0.999993	no
Solyc00g007000.1	chr0:6545277-6550138	0	0	0	1	1	no
Solyc00g007010.2	chr0:6556569-6569989	4.87224	5.278	0.115406	0.871949	0.999993	no
-	chr0:6573668-6588069	3.57991	2.59055	-0.466666	0.600144	0.999993	no
Solyc00g007020.1	chr0:6590396-6591561	0	0	0	1	1	no
Solyc00g007030.1	chr0:6622945-6626691	0	0	0	1	1	no
Solyc00g007040.1	chr0:6638887-6641862	0	0	0	1	1	no
Solyc00g007060.2	chr0:6674807-6680369	6.48535	7.33503	0.177619	0.807078	0.999993	no
Solyc00g007070.2	chr0:6691362-6693677	61.279	49.4205	-0.310282	0.622293	0.999993	no
Solyc00g007080.2	chr0:6694950-6699143	1.4895	2.08026	0.481937	0.687532	0.999993	no
Solyc00g007100.2	chr0:6708443-6712713	5.07983	4.77159	-0.0903126	0.921266	0.999993	no
Solyc00g007130.2	chr0:6739402-6740902	1.26094	1.06507	-0.243542	0.817925	0.999993	no
Solyc00g007140.1	chr0:6749921-6751882	153.102	9.10661	-4.07143	0.382536	0.999993	no
Solyc00g007190.2	chr0:6787015-6792049	0.516256	0.284415	-0.86009	0.508005	1	no
Solyc00g007270.2	chr0:6900990-6904901	69.0381	121.098	0.81071	0.206646	0.999993	no
Solyc00g007290.1	chr0:6926257-6927286	0	0	0	1	1	no
Solyc00g007300.2	chr0:6935593-6938269	7.60997	4.11507	-0.886975	0.205457	0.999993	no
Solyc00g007310.1	chr0:6956539-6956734	690.235	267.352	-1.36835	0.478766	0.999993	no
Solyc00g007320.1	chr0:6958771-6959242	0	0	0	1	1	no
Solyc00g007330.1	chr0:7004446-7007026	0	0	0	1	1	no
Solyc00g007340.1	chr0:7017343-7017712	0	0	0	1	1	no
Solyc00g007350.1	chr0:7040332-7041774	0	0	0	1	1	no
Solyc00g007450.1	chr0:7080385-7081255	0	0	0	1	1	no
Solyc00g007550.1	chr0:7210820-7211335	0	0	0	1	1	no
Solyc00g007570.1	chr0:7238572-7239362	0	0	0	1	1	no
Solyc00g007580.1	chr0:7243623-7244286	0	0	0	1	1	no
Solyc00g007590.1	chr0:7245434-7245830	0	0	0	1	1	no
Solyc00g007600.1	chr0:7251536-7253481	0	0	0	1	1	no
Solyc00g007910.1	chr0:7439213-7439774	0	0	0	1	1	no
Solyc00g007920.1	chr0:7451206-7451704	0	0	0	1	1	no
Solyc00g007930.1	chr0:7480311-7480901	0	0	0	1	1	no
Solyc00g007940.1	chr0:7484473-7485857	0	0	0	1	1	no
Solyc00g007950.1	chr0:7487560-7487896	0	0	0	1	1	no
Solyc00g007960.1	chr0:7495252-7495895	0	0	0	1	1	no
Solyc00g007970.1	chr0:7502455-7502818	0	0	0	1	1	no
Solyc00g007980.1	chr0:7503480-7503816	0	0	0	1	1	no
Solyc00g008000.1	chr0:7528993-7535366	0	0	0	1	1	no
Solyc00g008010.1	chr0:7546843-7547041	0	0	0	1	1	no
Solyc00g008020.1	chr0:7551321-7552487	0	0	0	1	1	no
Solyc00g008030.1	chr0:7554159-7554537	0	0	0	1	1	no
Solyc00g008040.1	chr0:7565655-7566474	0	0	0	1	1	no
Solyc00g008050.1	chr0:7615933-7616356	0	0	0	1	1	no
Solyc00g008060.1	chr0:7630692-7631597	0	0	0	1	1	no
Solyc00g008070.1	chr0:7641920-7642963	0	0	0	1	1	no
Solyc00g008080.1	chr0:7644041-7644491	0	0	0	1	1	no
Solyc00g008090.1	chr0:7647149-7647461	0	0	0	1	1	no
Solyc00g008100.1	chr0:7647721-7648614	0	0	0	1	1	no
Solyc00g008110.1	chr0:7657801-7661224	0	0	0	1	1	no
Solyc00g008120.1	chr0:7667212-7667578	0	0	0	1	1	no
Solyc00g008130.1	chr0:7679693-7681040	0	0	0	1	1	no
Solyc00g008140.1	chr0:7682059-7683200	0	0	0	1	1	no
Solyc00g008150.1	chr0:7706050-7706356	0	0	0	1	1	no
Solyc00g008160.1	chr0:7720707-7721160	0	0	0	1	1	no
Solyc00g008570.2	chr0:8347555-8348657	1333.86	579.015	-1.20394	0.848018	0.999993	no
Solyc00g008580.1	chr0:8348717-8348989	75130.5	111778	0.573167	0.49579	0.999993	no
Solyc00g008690.1	chr0:8506114-8506387	0	0	0	1	1	no
Solyc00g008800.1	chr0:8605875-8606159	0	0	0	1	1	no
Solyc00g008920.1	chr0:8696437-8696587	0	0	0	1	1	no
Solyc00g009030.1	chr0:8746968-8748442	0	0	0	1	1	no
Solyc00g009050.1	chr0:8766370-8768154	1.49405	0.501845	-1.57391	0.194361	0.999993	no
Solyc00g009070.1	chr0:8775150-8775537	0	0	0	1	1	no
Solyc00g009090.2	chr0:8783467-8787035	1.26122	0.6647	-0.924039	0.318797	0.999993	no
Solyc00g009100.2	chr0:8793412-8800163	52.7079	47.1261	-0.161493	0.809418	0.999993	no
-	chr0:8841812-8843140	51.3983	70.9268	0.464612	0.54779	0.999993	no
Solyc00g009540.1	chr0:9156101-9156896	0	0	0	1	1	no
Solyc00g009650.1	chr0:9262288-9262606	0	0	0	1	1	no
Solyc00g009660.1	chr0:9300342-9300513	0	0	0	1	1	no
-	chr0:9351790-9352050	3567.06	781.658	-2.19012	0.0325267	0.655731	no
Solyc00g009760.2	chr0:9352303-9353234	54.728	13.1154	-2.06101	0.444059	0.999993	no
Solyc00g009780.1	chr0:9356950-9357169	0	314.561	1.79769e+308	0.101648	0.99395	no
-	chr0:9358356-9359928	113.367	37.9619	-1.57837	0.0138512	0.428424	no
Solyc00g009800.1	chr0:9383662-9383881	0	0	0	1	1	no
Solyc00g010110.1	chr0:9584957-9795528	17502	15076.9	-0.215177	0.801697	0.999993	no
Solyc00g010110.1	chr0:9584957-9795528	0	0	0	1	1	no
Solyc00g010520.1	chr0:9584957-9795528	0	0	0	1	1	no
Solyc00g010530.1	chr0:9800889-9801066	1011.79	322.92	-1.64766	0.402534	0.999993	no
Solyc00g011170.1	chr0:9801985-10078483	103.584	2585.3	4.64145	0.771461	0.999993	no
Solyc00g010540.1	chr0:9801985-10078483	0	0	0	1	1	no
Solyc00g010750.1	chr0:9801985-10078483	0	0	0	1	1	no
Solyc00g010760.1	chr0:9801985-10078483	0	0	0	1	1	no
Solyc00g010770.1	chr0:9801985-10078483	0	0.0345733	1.79769e+308	0.45536	1	no
Solyc00g010780.1	chr0:9801985-10078483	0	0	0	1	1	no
Solyc00g010810.1	chr0:9801985-10078483	0	0	0	1	1	no
Solyc00g011140.1	chr0:9801985-10078483	0	0	0	1	1	no
Solyc00g011150.1	chr0:9801985-10078483	7701.86	15664.3	1.0242	0.565794	0.999993	no
Solyc00g011180.1	chr0:10103368-10103518	0	0	0	1	1	no
Solyc00g011310.1	chr0:10130107-10131298	0	0	0	1	1	no
Solyc00g011670.1	chr0:10264762-10264945	0	0	0	1	1	no
Solyc00g011870.1	chr0:10323011-10327816	0	0	0	1	1	no
Solyc00g011890.2	chr0:10333915-10350566	6.21797	11.0781	0.833191	0.247784	0.999993	no
Solyc00g012310.1	chr0:10454495-10455623	0	0	0	1	1	no
Solyc00g012540.1	chr0:10522602-10524334	0	0	0	1	1	no
Solyc00g012640.1	chr0:10544429-10549445	0	0	0	1	1	no
Solyc00g012660.1	chr0:10555141-10556635	0	0	0	1	1	no
Solyc00g012680.1	chr0:10564269-10568192	0	0	0	1	1	no
Solyc00g012690.1	chr0:10568490-10570578	0	0	0	1	1	no
Solyc00g012700.1	chr0:10572925-10573750	0	0	0	1	1	no
Solyc00g012900.1	chr0:10609746-10609908	0	0	0	1	1	no
Solyc00g013000.1	chr0:10646109-10646244	0	0	0	1	1	no
Solyc00g013110.1	chr0:10665572-10665839	0	0	0	1	1	no
Solyc00g013120.2	chr0:10672276-10673169	0.334539	1.29376	1.95133	0.241259	0.999993	no
Solyc00g013130.2	chr0:10673285-10677092	0.608093	1.10488	0.861528	0.494998	0.999993	no
Solyc00g013140.1	chr0:10682530-10684357	0.260134	0.197583	-0.396793	0.800079	1	no
Solyc00g013160.1	chr0:10688002-10688564	0	0	0	1	1	no
Solyc00g013180.1	chr0:10689875-10691222	1.2109	3.6874	1.60653	0.326889	0.999993	no
Solyc00g013190.1	chr0:10692249-10692603	0	0	0	1	1	no
Solyc00g013330.1	chr0:10720248-10720959	0	0	0	1	1	no
Solyc00g013770.1	chr0:10829901-10830375	0	0	0	1	1	no
Solyc00g014290.1	chr0:10956899-10957446	0	0	0	1	1	no
Solyc00g014800.1	chr0:11057661-11061510	0.0766619	0.0908234	0.244554	0.889602	1	no
Solyc00g014810.1	chr0:11062475-11062640	0	0	0	1	1	no
Solyc00g014830.2	chr0:11067020-11073608	0.254712	0.797792	1.64715	0.162573	0.999993	no
Solyc00g014850.1	chr0:11073758-11074070	0	0	0	1	1	no
Solyc00g014860.1	chr0:11074682-11074992	0	0	0	1	1	no
Solyc00g014960.1	chr0:11078696-11082983	0	0	0	1	1	no
Solyc00g015000.1	chr0:11098726-11099218	0	0	0	1	1	no
Solyc00g015600.1	chr0:11212062-11212218	746.68	0.00257014	-18.1483	0.980563	0.999993	no
Solyc00g015720.1	chr0:11222371-11225169	0	0	0	1	1	no
Solyc00g015730.1	chr0:11227954-11228242	0	0	0	1	1	no
Solyc00g015760.1	chr0:11236876-11237737	0	0	0	1	1	no
Solyc00g016470.1	chr0:11349291-11349751	0	0	0	1	1	no
Solyc00g016480.1	chr0:11351457-11352196	0	0	0	1	1	no
Solyc00g016590.1	chr0:11376315-11377589	0	0	0	1	1	no
Solyc00g016890.1	chr0:11415229-11417810	0	0	0	1	1	no
Solyc00g016900.1	chr0:11418131-11421928	0	0	0	1	1	no
Solyc00g016910.1	chr0:11422249-11425478	0	0	0	1	1	no
Solyc00g017220.1	chr0:11465121-11466695	0	0	0	1	1	no
Solyc00g017230.1	chr0:11471561-11473299	0	0	0	1	1	no
Solyc00g017530.1	chr0:11506469-11506634	0	64.3196	1.79769e+308	0.333668	0.999993	no
Solyc00g017750.1	chr0:11534293-11534612	0	0	0	1	1	no
Solyc00g017760.1	chr0:11538834-11539050	0	0	0	1	1	no
Solyc00g017880.1	chr0:11552095-11556238	0	0	0	1	1	no
Solyc00g018770.1	chr0:11667233-11672087	0	0	0	1	1	no
Solyc00g019620.1	chr0:11769643-11772801	0	0	0	1	1	no
Solyc00g019630.1	chr0:11773221-11773638	0	0	0	1	1	no
Solyc00g019730.1	chr0:11782542-11782983	14.9018	6.14662	-1.27762	0.342323	0.999993	no
Solyc00g019740.1	chr0:11783614-11784085	7.52053	1.37182	-2.45475	0.106107	0.999993	no
Solyc00g019750.1	chr0:11785209-11785419	0	119.075	1.79769e+308	0.168256	0.999993	no
Solyc00g019950.1	chr0:11799417-11799990	0	0.752701	1.79769e+308	0.10066	0.989987	no
Solyc00g020010.1	chr0:11803001-11807051	0.931918	1.80323	0.952306	0.373376	0.999993	no
Solyc00g020030.1	chr0:11807383-11808523	0	0	0	1	1	no
Solyc00g020970.1	chr0:11908278-11909944	0	0	0	1	1	no
Solyc00g021490.1	chr0:11956008-11956722	0	0	0	1	1	no
Solyc00g021500.1	chr0:11958081-11958696	0	0	0	1	1	no
Solyc00g021510.1	chr0:11959119-11959809	0	0	0	1	1	no
Solyc00g021520.1	chr0:11959937-11961794	0	0	0	1	1	no
Solyc00g021530.1	chr0:11962221-11965061	0	0	0	1	1	no
Solyc00g021630.1	chr0:11968647-11969301	2.11758	2.65335	0.3254	0.798443	0.999993	no
Solyc00g021640.2	chr0:11969992-11972180	0.198949	0	-1.79769e+308	0.0920923	1	no
Solyc00g021660.1	chr0:11974427-11975748	0	0	0	1	1	no
Solyc00g022080.1	chr0:12009017-12009230	0	0	0	1	1	no
Solyc00g022090.1	chr0:12011892-12012246	0	0	0	1	1	no
RPL10,Solyc00g022110.2	chr0:12012451-12016317	2.04403	1.19719	-0.771765	0.739241	0.999993	no
Solyc00g023030.1	chr0:12096036-12096792	0	0	0	1	1	no
Solyc00g023040.1	chr0:12097096-12098611	0	0	0	1	1	no
Solyc00g023050.1	chr0:12099915-12100480	0	0	0	1	1	no
Solyc00g023250.1	chr0:12110507-12112746	0	0	0	1	1	no
Solyc00g023260.1	chr0:12114465-12116352	0	0	0	1	1	no
Solyc00g023570.1	chr0:12138026-12138356	0	0	0	1	1	no
Solyc00g023710.1	chr0:12152636-12153338	0	0	0	1	1	no
Solyc00g024020.1	chr0:12173970-12174819	0	0	0	1	1	no
Solyc00g024040.1	chr0:12176638-12178161	0	0	0	1	1	no
Solyc00g024160.1	chr0:12183145-12184149	0	0.212261	1.79769e+308	0.121731	1	no
Solyc00g024170.1	chr0:12187233-12187672	0	0	0	1	1	no
Solyc00g025300.1	chr0:12270766-12270928	0	0	0	1	1	no
Solyc00g025400.2	chr0:12277861-12279315	0	0	0	1	1	no
Solyc00g025500.1	chr0:12282101-12283461	0	0	0	1	1	no
Solyc00g025520.1	chr0:12285241-12285433	0	0	0	1	1	no
Solyc00g025540.1	chr0:12286686-12287874	0	0	0	1	1	no
Solyc00g026860.1	chr0:12372091-12373490	0	0	0	1	1	no
Solyc00g026870.1	chr0:12373547-12375156	0	0	0	1	1	no
Solyc00g026880.1	chr0:12375207-12375520	0	0	0	1	1	no
Solyc00g026900.1	chr0:12376693-12377056	0	0	0	1	1	no
Solyc00g027130.1	chr0:12388677-12390122	0	0	0	1	1	no
Solyc00g027140.1	chr0:12390164-12393585	0	0	0	1	1	no
Solyc00g027870.1	chr0:12439459-12441082	0	0	0	1	1	no
Solyc00g028090.1	chr0:12451131-12451986	0	0	0	1	1	no
Solyc00g028100.1	chr0:12453342-12453504	0	0	0	1	1	no
Solyc00g028420.1	chr0:12476207-12476992	0	0	0	1	1	no
Solyc00g028520.1	chr0:12478936-12479684	0	0	0	1	1	no
Solyc00g028530.1	chr0:12480967-12481825	0	0	0	1	1	no
Solyc00g028550.1	chr0:12482942-12484594	0	0	0	1	1	no
Solyc00g028560.1	chr0:12484668-12485670	0	0	0	1	1	no
Solyc00g028960.1	chr0:12511434-12511746	0	5.67579	1.79769e+308	0.168256	0.999993	no
Solyc00g029060.1	chr0:12513050-12513424	0	0	0	1	1	no
Solyc00g029090.1	chr0:12519317-12519563	0	0	0	1	1	no
Solyc00g029290.1	chr0:12526427-12529769	0	0	0	1	1	no
Solyc00g029500.1	chr0:12543738-12543927	0	0	0	1	1	no
Solyc00g030000.1	chr0:12573597-12578147	0	0	0	1	1	no
Solyc00g030520.2	chr0:12609508-12612502	2.54786	4.85948	0.931515	0.321879	0.999993	no
Solyc00g030820.1	chr0:12629670-12630814	0	0	0	1	1	no
-	chr0:12632916-12635409	1.51892	1.78807	0.235354	0.789426	0.999993	no
Solyc00g031020.1	chr0:12636798-12637637	0	0	0	1	1	no
Solyc00g031050.1	chr0:12640930-12642313	0	0	0	1	1	no
Solyc00g031360.1	chr0:12655530-12655998	0	0	0	1	1	no
Solyc00g031380.1	chr0:12657803-12658576	0	0	0	1	1	no
Solyc00g031390.1	chr0:12658619-12662564	0	0	0	1	1	no
Solyc00g031490.1	chr0:12662846-12664203	0	0	0	1	1	no
Solyc00g031500.1	chr0:12664756-12667765	0	0	0	1	1	no
Solyc00g031710.1	chr0:12676852-12677551	0	0	0	1	1	no
Solyc00g032030.1	chr0:12692936-12693463	0.00177173	0	-1.79769e+308	0.490947	1	no
Solyc00g033460.2	chr0:12782788-12784536	0	0.414681	1.79769e+308	0.10066	1	no
Solyc00g033860.1	chr0:12802585-12804035	0	0	0	1	1	no
Solyc00g033870.1	chr0:12804076-12804730	0	0	0	1	1	no
Solyc00g033880.1	chr0:12805603-12806669	0	0	0	1	1	no
Solyc00g033890.1	chr0:12807511-12808207	0	0	0	1	1	no
Solyc00g033990.1	chr0:12808587-12809286	0	0	0	1	1	no
Solyc00g034810.1	chr0:12856696-12858684	0	0	0	1	1	no
Solyc00g035010.1	chr0:12867876-12870538	0	0	0	1	1	no
Solyc00g036530.1	chr0:12957183-12957339	0	0	0	1	1	no
Solyc00g036540.1	chr0:12958853-12959135	0.00125973	0.299812	7.8948	0.983946	1	no
Solyc00g036740.1	chr0:12965047-12965847	0	0	0	1	1	no
Solyc00g036750.1	chr0:12966756-12968177	0.367172	0.200707	-0.871365	0.612659	1	no
Solyc00g036960.1	chr0:12980784-12981408	0	0	0	1	1	no
Solyc00g039990.2	chr0:13139766-13141518	18.2375	10.9851	-0.731353	0.395543	0.999993	no
Solyc00g040290.1	chr0:13154799-13157523	0	0	0	1	1	no
Solyc00g041190.1	chr0:13201003-13201240	0	0	0	1	1	no
Solyc00g041210.1	chr0:13202980-13203961	0	0	0	1	1	no
Solyc00g042120.1	chr0:13248892-13249726	0	0	0	1	1	no
Solyc00g042840.1	chr0:13287274-13288411	1.62566	1.15811	-0.489257	0.660074	0.999993	no
Solyc00g044750.1	chr0:13386848-13389725	0	0	0	1	1	no
Solyc00g046570.1	chr0:13474169-13475687	0	0	0	1	1	no
Solyc00g046580.1	chr0:13475896-13477406	0	0	0	1	1	no
Solyc00g047180.1	chr0:13504695-13504953	0	0	0	1	1	no
Solyc00g047200.1	chr0:13508145-13508379	0	0	0	1	1	no
Solyc00g047700.2	chr0:13529506-13532748	577.916	145.871	-1.98616	0.122105	0.999993	no
Solyc00g047810.1	chr0:13538151-13538514	0	0	0	1	1	no
Solyc00g049210.1	chr0:13605544-13607314	0.122096	0.133016	0.123584	0.940003	1	no
Solyc00g049520.2	chr0:13621034-13622311	53.4903	36.4497	-0.553368	0.482078	0.999993	no
Solyc00g052540.1	chr0:13768659-13769331	0	0	0	1	1	no
Solyc00g052940.2	chr0:13784265-13787465	10.6903	6.55315	-0.706037	0.370496	0.999993	no
Solyc00g055940.1	chr0:13926519-13926903	0	0	0	1	1	no
Solyc00g055970.1	chr0:13929162-13929504	0	0	0	1	1	no
Solyc00g055980.1	chr0:13930130-13931035	0	0	0	1	1	no
Solyc00g056180.1	chr0:13939135-13939327	0	0	0	1	1	no
Solyc00g057280.1	chr0:13989905-13990536	0	0	0	1	1	no
Solyc00g058280.1	chr0:14036743-14037773	0	0.102089	1.79769e+308	0.168256	1	no
Solyc00g058480.1	chr0:14042517-14043535	0	0	0	1	1	no
Solyc00g058890.1	chr0:14061026-14061437	10.2602	4.84099	-1.08368	0.515299	0.999993	no
Solyc00g058900.1	chr0:14062469-14064603	0	0	0	1	1	no
Solyc00g059100.2	chr0:14071310-14075040	2.2371	2.38561	0.0927278	0.926901	0.999993	no
Solyc00g060810.2	chr0:14149227-14151711	0	0	0	1	1	no
Solyc00g063110.2	chr0:14254013-14255544	0	0	0	1	1	no
Solyc00g063510.1	chr0:14269639-14273200	0	0	0	1	1	no
Solyc00g065610.1	chr0:14363333-14363849	0	0	0	1	1	no
Solyc00g065620.1	chr0:14363962-14364427	0	0	0	1	1	no
Solyc00g065630.1	chr0:14365105-14366692	0	0	0	1	1	no
Solyc00g065930.1	chr0:14375990-14378097	0	0	0	1	1	no
Solyc00g065940.1	chr0:14379502-14379805	0	0	0	1	1	no
Solyc00g066140.1	chr0:14385631-14387174	0	0	0	1	1	no
Solyc00g066150.1	chr0:14387847-14388954	0	0	0	1	1	no
Solyc00g066370.1	chr0:14396505-14396682	0	0	0	1	1	no
Solyc00g067470.1	chr0:14445429-14445594	0	0.0993805	1.79769e+308	0.494158	1	no
Solyc00g068970.2	chr0:14507326-14508646	195.911	162.972	-0.265577	0.716381	0.999993	no
TMC	chr0:14602006-14605705	4.38568	6.92096	0.65817	0.416947	0.999993	no
Solyc00g071580.1	chr0:14619422-14620651	0	0	0	1	1	no
Solyc00g071590.1	chr0:14621936-14622314	0	0	0	1	1	no
Solyc00g071600.1	chr0:14622420-14623259	0	0	0	1	1	no
Solyc00g072100.2	chr0:14643321-14644371	22.8091	15.8372	-0.526288	0.449913	0.999993	no
Solyc00g072400.2	chr0:14656060-14657444	0	0	0	1	1	no
Solyc00g073200.1	chr0:14688065-14690306	0	0	0	1	1	no
Solyc00g074810.1	chr0:14755625-14756735	0	0	0	1	1	no
Solyc00g074830.1	chr0:14758998-14759651	0	0	0	1	1	no
Solyc00g075440.1	chr0:14781132-14782088	4.20282	5.77628	0.458785	0.652023	0.999993	no
Solyc00g075450.2	chr0:14784184-14785509	0.000179971	8.05736e-05	-1.15939	0.999094	1	no
Solyc00g076250.1	chr0:14817326-14818129	0	0	0	1	1	no
Solyc00g080750.2	chr0:15001200-15002917	1.4852	4.11241	1.46933	0.142712	0.999993	no
Solyc00g082150.2	chr0:15059630-15061824	48.7303	41.2039	-0.242036	0.716096	0.999993	no
Solyc00g084650.1	chr0:15158844-15159799	0	0	0	1	1	no
Solyc00g084750.2	chr0:15162738-15164113	0.00387288	0.00860015	1.15095	0.914283	1	no
Solyc00g084760.1	chr0:15164470-15165243	0	0.145101	1.79769e+308	0.168256	1	no
Solyc00g084770.1	chr0:15166036-15166333	0	0	0	1	1	no
Solyc00g085070.2	chr0:15174786-15178624	117.42	160.038	0.446733	0.591583	0.999993	no
Solyc00g085370.1	chr0:15190130-15190490	0	0	0	1	1	no
Solyc00g085770.1	chr0:15203491-15203683	0	0	0	1	1	no
Solyc00g085780.1	chr0:15205406-15205625	0	0	0	1	1	no
Solyc00g088080.1	chr0:15293960-15294497	0	0	0	1	1	no
Solyc00g088090.1	chr0:15294616-15297598	0	0	0	1	1	no
Solyc00g090120.1	chr0:15373571-15374202	0	0	0	1	1	no
Solyc00g090630.1	chr0:15391877-15392527	0	0	0	1	1	no
Solyc00g090640.1	chr0:15392839-15393307	0	0	0	1	1	no
Solyc00g090650.1	chr0:15393349-15394960	0	0	0	1	1	no
Solyc00g090660.1	chr0:15395082-15395274	0	0	0	1	1	no
Solyc00g090860.1	chr0:15399664-15400108	0	0	0	1	1	no
Solyc00g090870.2	chr0:15402266-15403043	9.88894	3.26891	-1.59701	0.114637	0.999993	no
Solyc00g092880.1	chr0:15477605-15477812	0	0	0	1	1	no
Solyc00g092890.1	chr0:15477931-15478285	0	0	0	1	1	no
Solyc00g092900.1,Solyc00g093000.1	chr0:15479918-15484834	15.5127	6.57193	-1.23906	0.261219	0.999993	no
Solyc00g093310.1	chr0:15494597-15496381	0	0	0	1	1	no
Solyc00g094010.1	chr0:15519581-15520642	0	0	0	1	1	no
Solyc00g094020.1	chr0:15521554-15524994	0	0	0	1	1	no
Solyc00g094520.1	chr0:15539101-15539287	0	0	0	1	1	no
Solyc00g094530.1	chr0:15539926-15540316	0	0	0	1	1	no
Solyc00g094550.1	chr0:15541768-15542002	0	0	0	1	1	no
Solyc00g095450.1	chr0:15573491-15574412	0	0	0	1	1	no
Solyc00g095860.1	chr0:15591226-15591898	0.985603	1.19131	0.273467	0.848259	0.999993	no
Solyc00g096060.1	chr0:15597456-15599369	24.3043	0	-1.79769e+308	0.0838656	0.945726	no
Solyc00g099160.1	chr0:15714221-15714572	0	0	0	1	1	no
Solyc00g099460.1	chr0:15724451-15726504	0	0	0	1	1	no
Solyc00g099580.1	chr0:15730750-15734166	3.2448	0.486743	-2.7369	0.00609421	0.260352	no
Solyc00g101700.1	chr0:15803097-15805394	0	0	0	1	1	no
Solyc00g102000.1	chr0:15817206-15817401	65212.4	7558.82	-3.10891	0.000168463	0.0214559	yes
Solyc00g104320.1	chr0:15900441-15900705	0	0	0	1	1	no
Solyc00g104330.1	chr0:15901799-15902496	0	0	0	1	1	no
Solyc00g104940.1	chr0:15921237-15922811	0	0	0	1	1	no
Solyc00g105340.1	chr0:15935781-15936904	0	0	0	1	1	no
Solyc00g105350.1	chr0:15937470-15939210	0	0	0	1	1	no
Solyc00g107050.1	chr0:15998052-15998487	0	0	0	1	1	no
Solyc00g108550.1	chr0:16054982-16056017	0	0	0	1	1	no
Solyc00g109450.1	chr0:16087314-16087464	0	0	0	1	1	no
Solyc00g109850.1	chr0:16098718-16099912	0	0	0	1	1	no
Solyc00g110060.1	chr0:16105947-16106187	0	0	0	1	1	no
Solyc00g110370.1	chr0:16119607-16119952	0	0	0	1	1	no
Solyc00g110870.2	chr0:16134483-16136848	18.2978	9.99735	-0.872055	0.208914	0.999993	no
Solyc00g112180.1,Solyc00g112190.2	chr0:16182667-16183977	0	0	0	1	1	no
Solyc00g112600.1	chr0:16197499-16197652	0	0	0	1	1	no
Solyc00g112830.1	chr0:16204770-16205570	0	0	0	1	1	no
Solyc00g112930.2	chr0:16205696-16207501	37.7486	0	-1.79769e+308	0.185037	0.999993	no
Solyc00g113230.1	chr0:16216237-16216489	0	0	0	1	1	no
Solyc00g113330.1	chr0:16219769-16220021	0	0	0	1	1	no
Solyc00g113730.1	chr0:16233854-16234358	0	0	0	1	1	no
Solyc00g113740.1	chr0:16234482-16234644	0	0	0	1	1	no
Solyc00g113750.1	chr0:16236338-16237414	0	0	0	1	1	no
Solyc00g117450.2	chr0:16363641-16364389	1.26703	0.337584	-1.90814	0.233287	0.999993	no
Solyc00g117650.1	chr0:16373204-16373450	0	0	0	1	1	no
-	chr0:16394779-16397918	1.75071	4.17109	1.25249	0.305578	0.999993	no
Solyc00g118680.2	chr0:16398063-16401339	6.47041	2.06404	-1.64838	0.386504	0.999993	no
Solyc00g120120.1	chr0:16439720-16440143	0	0	0	1	1	no
Solyc00g120930.1	chr0:16469781-16470453	0	0	0	1	1	no
Solyc00g121230.1	chr0:16477228-16480355	0	0	0	1	1	no
Solyc00g121730.1	chr0:16494359-16496275	0.497058	0.000221727	-11.1304	0.58972	1	no
Solyc00g122530.1	chr0:16522452-16522815	0	0	0	1	1	no
Solyc00g124840.1	chr0:16599564-16599990	0	0	0	1	1	no
Solyc00g124850.1	chr0:16600038-16600332	0	0	0	1	1	no
Solyc00g125580.1	chr0:16625579-16626763	0	0	0	1	1	no
Solyc00g126420.1	chr0:16646673-16646991	0	0	0	1	1	no
Solyc00g126440.1	chr0:16649093-16649769	0	0	0	1	1	no
Solyc00g127540.1	chr0:16683470-16683773	0	0	0	1	1	no
Solyc00g127550.1	chr0:16683925-16684375	0	0	0	1	1	no
Solyc00g127560.1	chr0:16685496-16686687	0	0	0	1	1	no
Solyc00g127670.1	chr0:16688345-16690023	143.464	47.5436	-1.59337	0.14933	0.999993	no
Solyc00g129980.1	chr0:16766194-16766371	0	0	0	1	1	no
Solyc00g130180.1	chr0:16769873-16770398	0	0	0	1	1	no
Solyc00g130190.1	chr0:16770464-16774569	0	0	0	1	1	no
Solyc00g130690.1	chr0:16786683-16787637	0	0	0	1	1	no
Solyc00g130700.1	chr0:16788729-16789380	0	0	0	1	1	no
Solyc00g130810.1	chr0:16792458-16792890	0	0	0	1	1	no
Solyc00g131610.1	chr0:16816708-16817285	0	0	0	1	1	no
Solyc00g133110.1	chr0:16865395-16868819	0	0	0	1	1	no
Solyc00g133710.1	chr0:16885051-16885860	0	0	0	1	1	no
Solyc00g133720.1	chr0:16887393-16889185	0	0	0	1	1	no
Solyc00g134620.1	chr0:16915001-16918898	0	0	0	1	1	no
Solyc00g134840.1	chr0:16923639-16924086	0	0	0	1	1	no
Solyc00g135040.1	chr0:16927446-16928307	0	0	0	1	1	no
Solyc00g135050.1	chr0:16928849-16929278	0	0	0	1	1	no
Solyc00g135260.1	chr0:16934542-16937288	0	0	0	1	1	no
Solyc00g136260.1	chr0:16968582-16968993	171.912	22.901	-2.90819	0.0032322	0.177059	no
Solyc00g136560.2	chr0:16976230-16976970	7.79315	7.45455	-0.0640864	0.946717	0.999993	no
Solyc00g139760.1	chr0:17079123-17083016	0.0574625	0.0337638	-0.767144	0.706864	1	no
Solyc00g140060.2	chr0:17088791-17091441	41.0197	22.4549	-0.869287	0.213404	0.999993	no
Solyc00g141360.1	chr0:17132319-17133214	0	0	0	1	1	no
Solyc00g141560.1	chr0:17136973-17138489	0	0	0	1	1	no
Solyc00g142160.1	chr0:17156361-17156679	0	0	0	1	1	no
Solyc00g142170.2	chr0:17156702-17158111	0	0	0	1	1	no
Solyc00g143770.1	chr0:17206542-17209005	262.574	60.0678	-2.12806	0.296845	0.999993	no
Solyc00g147570.2	chr0:17325996-17328442	0	0	0	1	1	no
Solyc00g147770.1	chr0:17332933-17334484	0.48435	1.7621	1.86317	0.11706	0.999993	no
Solyc00g149970.2	chr0:17400230-17402637	0.337758	0.286533	-0.237289	0.910103	1	no
Solyc00g153680.1	chr0:17514336-17515884	0	0	0	1	1	no
Solyc00g156980.2	chr0:17613646-17614823	126.383	52.8862	-1.25684	0.0490811	0.780537	no
Solyc00g157180.2	chr0:17621248-17622628	0	0	0	1	1	no
Solyc00g165080.1	chr0:17854862-17855291	0	0	0	1	1	no
Solyc00g165090.1	chr0:17856378-17856907	0	0	0	1	1	no
Solyc00g166190.1	chr0:17887333-17887519	0	0	0	1	1	no
Solyc00g166690.1	chr0:17901789-17903651	0	0	0	1	1	no
Solyc00g168200.1	chr0:17945582-17948392	5.42214	5.61588	0.0506501	0.953499	0.999993	no
Solyc00g170210.2	chr0:18004723-18005626	6.25569	15.8119	1.33777	0.395629	0.999993	no
Solyc00g170510.1	chr0:18012464-18013434	0	0	0	1	1	no
Solyc00g171810.2	chr0:18050016-18051583	12.4782	31.7702	1.34827	0.0437206	0.743213	no
Solyc00g172410.1	chr0:18067958-18070197	0	0	0	1	1	no
PR1B1,Solyc00g174330.2	chr0:18119490-18121692	18.3811	9.86704	-0.897532	0.452288	0.999993	no
Solyc00g179240.1	chr0:18259369-18259945	318.162	588.65	0.887649	0.452412	0.999993	no
Solyc00g179640.1	chr0:18271615-18272350	85.2991	161.788	0.9235	0.793742	0.999993	no
Solyc00g179840.1	chr0:18277595-18277886	0	0	0	1	1	no
Solyc00g180440.1	chr0:18295503-18295758	0	0	0	1	1	no
Solyc00g181240.1	chr0:18316576-18316756	0	0	0	1	1	no
Solyc00g183550.1	chr0:18380619-18383381	0	0	0	1	1	no
Solyc00g184350.2	chr0:18403199-18405659	7.09673	12.9925	0.872455	0.687862	0.999993	no
Solyc00g185750.1	chr0:18442346-18444004	0	0	0	1	1	no
Solyc00g187050.2	chr0:18478268-18481034	8.43408	79.0801	3.22901	1.81189e-06	0.000605289	yes
Solyc00g188250.1	chr0:18512057-18512462	0	0	0	1	1	no
Solyc00g188750.1	chr0:18526006-18526240	0	0	0	1	1	no
Solyc00g188850.2	chr0:18529691-18531197	0.558027	0.467984	-0.253875	0.877123	1	no
Solyc00g196460.1	chr0:18736727-18737078	0	0	0	1	1	no
Solyc00g198360.1	chr0:18788773-18789643	0	0	0	1	1	no
Solyc00g201160.2	chr0:18863913-18865571	0.816637	0.395833	-1.0448	0.457843	0.999993	no
Solyc00g201460.1	chr0:18872393-18873456	0	0	0	1	1	no
Solyc00g203660.1	chr0:18930105-18930892	0	0	0	1	1	no
Solyc00g206460.1	chr0:19006503-19007274	1.81229	6.50384	1.84348	0.0906134	0.963907	no
Solyc00g209460.1	chr0:19085841-19086263	43.4452	9.8675	-2.13844	0.230645	0.999993	no
Solyc00g209560.1	chr0:19086844-19088523	0.228946	0.70127	1.61496	0.344723	0.999993	no
Solyc00g210860.1	chr0:19121948-19122209	0	0	0	1	1	no
Solyc00g213960.1	chr0:19203135-19203318	0	0	0	1	1	no
Solyc00g218560.1	chr0:19320880-19321114	0	0	0	1	1	no
Solyc00g227860.1	chr0:19558890-19560303	6.891	47.5754	2.78743	6.51976e-05	0.00998945	yes
Solyc00g228260.1	chr0:19569552-19569864	0	0	0	1	1	no
Solyc00g230070.1	chr0:19614384-19614648	1214.13	176.314	-2.78371	0.0325599	0.655731	no
Solyc00g230080.1	chr0:19614703-19615060	315.608	16.73	-4.23762	0.000664006	0.0601383	no
Solyc00g230280.1	chr0:19618534-19618930	0	0	0	1	1	no
MAN1	chr0:19653869-19655403	0	0	0	1	1	no
Solyc00g231780.1	chr0:19656546-19657203	385.669	22.1665	-4.12091	0.00220081	0.139714	no
Solyc00g233480.1	chr0:19698472-19699024	4.35291	2.14005	-1.02433	0.42894	0.999993	no
Solyc00g244280.1	chr0:19965981-19966164	288.429	0	-1.79769e+308	0.217128	0.999993	no
Solyc00g249200.1	chr0:20084436-20085171	0	0	0	1	1	no
Solyc00g254910.1	chr0:20221957-20222743	0	3.99377e-05	1.79769e+308	0.493499	1	no
Solyc00g255510.1	chr0:20235386-20236924	0	0	0	1	1	no
Solyc00g256710.1	chr0:20263465-20263714	3448.1	463.492	-2.89518	0.00927836	0.340975	no
Solyc00g257110.2	chr0:20272520-20276002	0	0.0406734	1.79769e+308	0.168256	1	no
Solyc00g263210.1	chr0:20417001-20417331	0	0	0	1	1	no
Solyc00g265110.2	chr0:20461889-20462565	0	0.00564982	1.79769e+308	0.493488	1	no
Solyc00g265510.1	chr0:20470636-20470786	0	0	0	1	1	no
Solyc00g266110.1	chr0:20485474-20485771	0	0	0	1	1	no
Solyc00g268310.1	chr0:20535957-20537976	0	0	0	1	1	no
Solyc00g269810.1	chr0:20570949-20572723	0	0	0	1	1	no
Solyc00g272810.1	chr0:20641053-20641779	1.32705	125.665	6.56522	6.70094e-10	8.03246e-07	yes
Solyc00g273110.1	chr0:20647167-20649299	14.5968	10.7859	-0.436504	0.583736	0.999993	no
Solyc00g275310.1	chr0:20697915-20700200	0	0	0	1	1	no
Solyc00g277510.1	chr0:20749160-20749361	20744.7	22081.7	0.0901105	0.909428	0.999993	no
Solyc00g278110.2	chr0:20762699-20763937	2.7418	1.78132	-0.622174	0.586242	0.999993	no
Solyc00g280110.1	chr0:20807677-20808496	4993.03	1150.3	-2.1179	0.185847	0.999993	no
Solyc00g281110.1	chr0:20830499-20830868	0	0	0	1	1	no
Solyc00g283010.1	chr0:20873084-20875201	0.0267797	0.0374352	0.483257	0.840115	1	no
Solyc00g284510.1	chr0:20907047-20908633	0	0	0	1	1	no
Solyc00g289230.1	chr0:21012486-21014622	5.40342	6.01453	0.15458	0.877503	0.999993	no
Solyc00g294230.1	chr0:21123897-21124904	0	0.0467888	1.79769e+308	0.335019	1	no
Solyc00g294630.1	chr0:21133895-21134841	0	0	0	1	1	no
Solyc00g297330.1	chr0:21192514-21192913	0	0	0	1	1	no
Solyc00g300430.1	chr0:21262619-21262811	0	0	0	1	1	no
Solyc00g300730.1	chr0:21267423-21268832	0	0	0	1	1	no
Solyc00g304630.1	chr0:21353184-21354291	0	0	0	1	1	no
Solyc00g306730.1	chr0:21398416-21400231	0	0	0	1	1	no
Solyc00g308530.1	chr0:21437946-21439334	0	0	0	1	1	no
Solyc00g308930.1	chr0:21446173-21446990	0	0	0	1	1	no
Solyc00g313930.1	chr0:21553593-21553743	0	0	0	1	1	no
Solyc00g316030.1	chr0:21599282-21600556	0	0	0	1	1	no
Solyc00g316730.1	chr0:21614212-21615486	0	0	0	1	1	no
Solyc00g318830.1	chr0:21659218-21660177	0.826424	0.158404	-2.38327	0.270793	0.999993	no
-	chr0:945324-945456	47345.9	11234.7	-2.07528	0.0656347	0.865792	no
-	chr0:3566741-3567407	0.706212	2.1401	1.5995	0.273915	0.999993	no
-	chr0:4200813-4200934	5972.28	31385.1	2.39373	0.0933724	0.971891	no
-	chr0:4263119-4266757	2.63022	1.04683	-1.32916	0.0986315	0.989987	no
-	chr0:4277008-4277285	11067.7	600.203	-4.20476	8.51806e-07	0.000321446	yes
-	chr0:6753939-6755818	0.832872	0.857643	0.0422817	0.968176	0.999993	no
-	chr0:8352196-8353147	73.42	112.42	0.614657	0.33117	0.999993	no
-	chr0:9583239-9583631	890.016	127.245	-2.80622	0.000269267	0.0286325	yes
-	chr0:10882404-10883698	5.39275	0.989724	-2.44592	0.0129702	0.412336	no
-	chr0:12103861-12104470	1.45213	2.36351	0.702756	0.612475	0.999993	no
-	chr0:12121334-12121609	4286.77	369.711	-3.53542	0.000326405	0.0335934	yes
-	chr0:12336854-12338147	0	0	0	1	1	no
-	chr0:12537381-12538291	2.44842	1.43942	-0.766368	0.494347	0.999993	no
-	chr0:12763310-12765664	2.52705	0.825325	-1.61442	0.0766749	0.905766	no
-	chr0:12796229-12796459	0	61.001	1.79769e+308	0.168256	0.999993	no
-	chr0:13069473-13070364	4.25906	3.05977	-0.477113	0.629376	0.999993	no
-	chr0:13371158-13372249	0.381496	1.00687	1.40013	0.299987	0.999993	no
-	chr0:13375087-13375674	2.25363	0.515427	-2.12841	0.183673	0.999993	no
-	chr0:14084029-14087114	0.929707	0.434585	-1.09714	0.272857	0.999993	no
-	chr0:14087240-14088138	2.17961	0.791851	-1.46077	0.231336	0.999993	no
-	chr0:15345706-15345943	5805.15	1937.85	-1.58288	0.0983997	0.989987	no
-	chr0:15668006-15668644	15.8881	8.94871	-0.828196	0.35982	0.999993	no
-	chr0:16014730-16015611	81.4325	8.98596	-3.17986	1.28415e-05	0.00259094	yes
-	chr0:16023378-16024466	3.48331	1.45684	-1.25762	0.217889	0.999993	no
-	chr0:16047815-16047962	11248.7	673.698	-4.06151	0.0192997	0.519707	no
-	chr0:17182936-17183391	0	0.560859	1.79769e+308	0.168256	1	no
-	chr0:17336783-17337268	56.5449	1.77267	-4.9954	5.68825e-05	0.00905588	yes
-	chr0:18040356-18041237	0.348747	2.33402	2.74256	0.0513967	0.793455	no
-	chr0:18428174-18428956	1.84924	1.44876	-0.352112	0.773552	0.999993	no
-	chr0:18468228-18469361	0.109439	0	-1.79769e+308	0.148127	1	no
-	chr0:19257949-19258763	5.56421	1.33327	-2.06121	0.0609208	0.834635	no
-	chr0:19625323-19625737	26.0873	20.513	-0.346809	0.780814	0.999993	no
-	chr0:19637670-19638092	16.3387	9.34718	-0.805688	0.555859	0.999993	no
-	chr0:19990471-19991408	2.46496	1.69097	-0.543718	0.617836	0.999993	no
-	chr0:20034808-20035239	823.401	123.595	-2.73597	8.88279e-05	0.0129295	yes
-	chr0:20042693-20045009	1.55136	1.31355	-0.240064	0.791034	0.999993	no
-	chr0:20194359-20196444	1.65332	1.76442	0.0938251	0.916707	0.999993	no
-	chr0:20538288-20540453	1.3455	0.103281	-3.7035	0.00467187	0.225067	no
-	chr0:20799555-20800472	0.642992	0.546862	-0.233625	0.870043	1	no
-	chr0:21668776-21670799	4.62492	2.83769	-0.70471	0.370016	0.999993	no
LEGAD3	chr1:12962-15149	23.5579	11.4472	-1.04122	0.110768	0.999993	no
Solyc01g005010.2	chr1:23086-26030	50.8737	38.495	-0.402247	0.560986	0.999993	no
Solyc01g005030.2	chr1:44364-54276	5.93301	9.64302	0.700721	0.328583	0.999993	no
Solyc01g005040.2	chr1:55809-56888	1.20831	1.7265	0.514859	0.699359	0.999993	no
Solyc01g005050.2	chr1:57358-58350	0	0	0	1	1	no
Solyc01g005070.2	chr1:65456-66982	0.309925	0.0999197	-1.63308	0.298052	1	no
Solyc01g005110.2	chr1:99354-103264	13.0027	14.7107	0.17805	0.821601	0.999993	no
Solyc01g005130.2	chr1:122697-125819	11.4105	27.5283	1.27055	0.116473	0.999993	no
CMPG1	chr1:137780-139489	0.195583	0	-1.79769e+308	0.0778688	1	no
Solyc01g005170.1	chr1:141655-144896	0	0	0	1	1	no
Solyc01g005190.1	chr1:151481-152345	0	0	0	1	1	no
Solyc01g005200.1	chr1:154249-155140	0.296408	0	-1.79769e+308	0.113115	1	no
Solyc01g005210.2	chr1:164107-169460	9.82741	16.6577	0.761309	0.270518	0.999993	no
Solyc01g005220.2	chr1:173558-180636	0.80264	1.24139	0.629134	0.51597	0.999993	no
Solyc01g005230.2	chr1:181502-183049	0	0.25175	1.79769e+308	0.0859871	1	no
Solyc01g005240.2	chr1:185566-191685	38.489	31.1664	-0.304455	0.679172	0.999993	no
Solyc01g005260.2	chr1:195720-199105	4.35587	3.57243	-0.286055	0.747313	0.999993	no
Solyc01g005300.2	chr1:216654-225903	2.06347	70.8588	5.1018	2.76739e-11	5.12671e-08	yes
Solyc01g005360.2	chr1:257314-258835	0	0	0	1	1	no
Solyc01g005370.2	chr1:259637-260564	0.724028	0.588106	-0.299968	0.825872	0.999993	no
Solyc01g005380.2	chr1:261003-265599	13.2854	17.9904	0.437381	0.503317	0.999993	no
Solyc01g005390.2	chr1:276160-277987	0.836311	0.637933	-0.390634	0.796554	0.999993	no
Solyc01g005400.2	chr1:280018-283591	10.008	13.3294	0.413466	0.577114	0.999993	no
Solyc01g005410.2	chr1:286563-290172	3.74188	23.3041	2.63875	0.00249671	0.150973	no
Solyc01g005430.2	chr1:299063-303517	3.14654	7.02698	1.15914	0.131823	0.999993	no
Solyc01g005440.2	chr1:308867-312423	129.597	353.752	1.44871	0.0878794	0.953534	no
Solyc01g005480.2	chr1:333069-337902	7.57544	6.96275	-0.121671	0.890541	0.999993	no
Solyc01g005500.2	chr1:344854-346514	0.71128	0.535709	-0.408968	0.764223	0.999993	no
Solyc01g005520.2	chr1:349915-352687	311.542	247.703	-0.330814	0.645424	0.999993	no
Solyc01g005550.2	chr1:382261-385981	97.4417	58.3424	-0.739995	0.296029	0.999993	no
Solyc01g005560.2	chr1:394401-399248	99.5367	162.685	0.70878	0.287947	0.999993	no
Solyc01g005590.2	chr1:416853-417271	591.089	664.827	0.169603	0.799626	0.999993	no
Solyc01g005610.2	chr1:427616-430354	0	0	0	1	1	no
Solyc01g005630.1	chr1:444879-445584	0	0	0	1	1	no
Solyc01g005640.2	chr1:446768-454562	8.17317	5.79803	-0.495332	0.576073	0.999993	no
Solyc01g005660.1	chr1:460049-461945	0	0	0	1	1	no
Solyc01g005670.2	chr1:465031-467636	3.07481	4.16436	0.437596	0.598122	0.999993	no
Solyc01g005680.2	chr1:472490-477313	1.85891	3.47167	0.90117	0.371679	0.999993	no
Solyc01g005710.2,Solyc01g005720.2	chr1:486455-489951	4.52196	1.36411	-1.72899	0.414685	0.999993	no
Solyc01g005730.2	chr1:490332-493499	6.46206	6.32624	-0.0306455	0.970132	0.999993	no
Solyc01g005750.1	chr1:495069-495397	121.736	0.639417	-7.57279	0.30033	0.999993	no
HCR9-NL0D	chr1:496408-499371	12.2712	6.82493	-0.846387	0.384505	0.999993	no
HCR9-NL0E	chr1:499688-508671	2.0421	1.01099	-1.01428	0.470783	0.999993	no
Solyc01g005790.1	chr1:499688-508671	0.0874397	0	-1.79769e+308	0.39687	1	no
Solyc01g005810.2	chr1:530308-534729	40.4631	21.948	-0.882518	0.229386	0.999993	no
Solyc01g005820.2	chr1:535504-541733	135.38	94.6878	-0.515768	0.496855	0.999993	no
Solyc01g005830.2,Solyc01g005840.2	chr1:565191-575024	35.4604	49.3303	0.476264	0.693766	0.999993	no
Solyc01g005850.1	chr1:575509-576400	0.181063	1.6623	3.19862	0.0462853	0.762491	no
Solyc01g005880.1	chr1:585800-586844	0	0	0	1	1	no
Solyc01g005890.1	chr1:588413-589330	0	0	0	1	1	no
Solyc01g005910.2	chr1:595031-603172	41.6358	42.3946	0.0260569	0.973074	0.999993	no
Solyc01g005930.2	chr1:606557-610602	3.46825	11.6985	1.75405	0.0260492	0.590707	no
Solyc01g005940.2	chr1:613954-617183	0	0	0	1	1	no
Solyc01g005960.2	chr1:625547-632996	20.515	21.2661	0.0518797	0.942249	0.999993	no
Solyc01g005970.2	chr1:642398-647930	2.64466	3.20308	0.276378	0.728797	0.999993	no
Solyc01g006000.2	chr1:663323-669951	5.78763	4.72028	-0.294101	0.804865	0.999993	no
Solyc01g006010.2	chr1:671013-678897	5.20567	4.30923	-0.272653	0.748864	0.999993	no
Solyc01g006060.2	chr1:737472-738211	0.435029	1.36299	1.6476	0.26291	0.999993	no
Solyc01g006090.2	chr1:754310-755893	20.0271	6.32382	-1.66309	0.0470233	0.764984	no
Solyc01g006120.2	chr1:776047-784378	32.2224	24.4396	-0.398843	0.52901	0.999993	no
Solyc01g006130.2	chr1:785149-793864	115.71	140.979	0.28496	0.705271	0.999993	no
Solyc01g006200.2	chr1:829985-833076	2.98729	10.33	1.78993	0.261763	0.999993	no
Solyc01g006230.2	chr1:853089-859412	15.4466	22.129	0.518643	0.511255	0.999993	no
Solyc01g006260.2	chr1:866704-870175	8.19936	9.52222	0.215786	0.789748	0.999993	no
Solyc01g006280.2	chr1:874093-881068	38.3019	63.2043	0.722609	0.293156	0.999993	no
Solyc01g006290.2	chr1:884778-887621	4.14656	4.97454	0.262647	0.752047	0.999993	no
Solyc01g006310.2	chr1:899146-902371	0	0	0	1	1	no
Solyc01g006320.2	chr1:903792-904590	30.6259	22.0283	-0.475395	0.501703	0.999993	no
Solyc01g006330.2	chr1:909512-913976	34.0344	63.5459	0.900805	0.237198	0.999993	no
Solyc01g006340.2	chr1:915376-919246	3.84407	3.28654	-0.226064	0.794803	0.999993	no
Solyc01g006380.2	chr1:1010381-1015889	1.80231	2.46023	0.448945	0.67997	0.999993	no
Solyc01g006420.2	chr1:1030374-1030860	0	0.00094033	1.79769e+308	0.485526	1	no
Solyc01g006450.2	chr1:1058118-1063305	130.121	86.186	-0.594325	0.363998	0.999993	no
Solyc01g006480.2	chr1:1074150-1078328	10.2481	7.97328	-0.362105	0.634559	0.999993	no
LESDH	chr1:1093864-1098227	42.0669	64.6204	0.619303	0.330058	0.999993	no
Solyc01g006520.2	chr1:1099481-1102806	2.9402	3.98676	0.439301	0.555341	0.999993	no
Solyc01g006530.1	chr1:1104610-1107028	0	0	0	1	1	no
LOXC	chr1:1113717-1123928	5.59572	9.81648	0.810883	0.322401	0.999993	no
Solyc01g006640.1	chr1:1235697-1244411	0.0225093	0	-1.79769e+308	0.113115	1	no
Solyc01g006650.1	chr1:1246049-1255565	0.625566	0.426968	-0.551035	0.809909	1	no
Solyc01g006710.2	chr1:1286241-1300965	3.78072	3.05593	-0.307047	0.70275	0.999993	no
Solyc01g006750.2	chr1:1344183-1344725	0	0	0	1	1	no
Solyc01g006770.1	chr1:1351344-1354626	0	0	0	1	1	no
Solyc01g006790.2	chr1:1360586-1361317	8.48975	10.6299	0.324334	0.721054	0.999993	no
Solyc01g006800.2	chr1:1364840-1371678	37.3689	32.4437	-0.203897	0.77265	0.999993	no
Solyc01g006810.2	chr1:1373260-1378890	12.158	19.2347	0.661801	0.401507	0.999993	no
Solyc01g006820.2	chr1:1390733-1394840	54.1474	71.1535	0.394041	0.615547	0.999993	no
Solyc01g006850.1	chr1:1417372-1420666	0.431535	0.664448	0.622678	0.525427	1	no
Solyc01g006880.2	chr1:1442158-1458782	2.38486	2.03606	-0.228126	0.745169	0.999993	no
Solyc01g006890.2	chr1:1466482-1471428	5.25581	4.37677	-0.264045	0.706553	0.999993	no
Solyc01g006920.2	chr1:1489940-1492756	0.682593	0.331281	-1.04297	0.337439	0.999993	no
Solyc01g006930.2	chr1:1506538-1511917	1.50758	1.30596	-0.20712	0.835843	0.999993	no
Solyc01g006940.2	chr1:1512590-1515492	208.629	180.254	-0.21091	0.754724	0.999993	no
Solyc01g006970.2	chr1:1541847-1551389	7.63704	5.47922	-0.479044	0.467519	0.999993	no
Solyc01g006980.2	chr1:1552092-1555934	78.8057	67.6797	-0.219576	0.730604	0.999993	no
Solyc01g007000.2	chr1:1567767-1569141	0	0.104567	1.79769e+308	0.121731	1	no
Solyc01g007010.2	chr1:1571357-1572717	1.56474	2.41605	0.626725	0.51024	0.999993	no
Solyc01g007060.2	chr1:1595750-1601411	8.2339	10.7451	0.384037	0.672106	0.999993	no
Solyc01g007090.1	chr1:1649309-1653839	0	0.0351643	1.79769e+308	0.168256	1	no
Solyc01g007110.2	chr1:1660221-1663543	28.6878	29.4722	0.0389203	0.95281	0.999993	no
Solyc01g007130.2	chr1:1677069-1680707	8.4611	6.21016	-0.446215	0.496716	0.999993	no
Solyc01g007140.2	chr1:1684061-1703242	4.50052	2.81253	-0.678223	0.515021	0.999993	no
Solyc01g007160.2	chr1:1728459-1733199	2.37063	1.14239	-1.05321	0.305524	0.999993	no
Solyc01g007190.2	chr1:1770444-1771528	2.40734	1.56813	-0.618391	0.561414	0.999993	no
Solyc01g007200.2	chr1:1774694-1778343	5.29304	2.0689	-1.35524	0.153256	0.999993	no
Solyc01g007210.2	chr1:1779475-1781453	0	0	0	1	1	no
Solyc01g007220.2	chr1:1800920-1801986	5.94822	14.401	1.27564	0.100918	0.99065	no
Solyc01g007240.2	chr1:1808367-1809054	0	0	0	1	1	no
Solyc01g007270.1	chr1:1837458-1839036	0	71.8228	1.79769e+308	0.168256	0.999993	no
RBCL	chr1:1839862-1853783	83.7161	166.157	0.988973	0.957461	0.999993	no
ACCD	chr1:1854313-1856231	1.04523	1.72397	0.721914	0.43685	0.999993	no
PSAI	chr1:1856313-1857063	4.24477	7.88965	0.894277	0.419228	0.999993	no
YCF4	chr1:1857129-1857693	4.38473	5.35681	0.288883	0.806035	0.999993	no
CEMA	chr1:1858373-1859112	5.87592	7.0605	0.264955	0.772254	0.999993	no
PETA	chr1:1859331-1874091	3.58268	8.54454	1.25396	0.889425	0.999993	no
Solyc01g007390.1	chr1:1859331-1874091	0	0	0	1	1	no
PETL	chr1:1859331-1874091	617.88	80.3956	-2.94214	0.962397	0.999993	no
PETG	chr1:1859331-1874091	0	0	0	1	1	no
PSAJ	chr1:1859331-1874091	800.017	0	-1.79769e+308	0.487295	0.999993	no
RPL33	chr1:1859331-1874091	376.061	70.9926	-2.40523	0.97865	0.999993	no
RPS18	chr1:1859331-1874091	1552.33	656.883	-1.24073	0.892205	0.999993	no
Solyc01g007480.1	chr1:1859331-1874091	234.368	368.175	0.651619	0.986779	0.999993	no
PETB,PSBH,Solyc01g007500.2	chr1:1859331-1874091	18.8608	42.9841	1.18842	0.759275	0.999993	no
PETD	chr1:1874668-1875429	8.2539	7.9509	-0.0539569	0.957361	0.999993	no
Solyc01g007650.2,YCF2-A	chr1:1883397-1890818	0.733021	1.32686	0.856092	0.54817	0.999993	no
Solyc01g007690.2,Solyc01g007710.2,Solyc01g007720.2	chr1:1897088-1899766	63.7147	266.705	2.06555	0.12172	0.999993	no
Solyc01g007750.2	chr1:1911478-1912823	12.2915	17.8748	0.540272	0.464775	0.999993	no
Solyc01g007760.2	chr1:1916299-1921403	8.94774	7.86803	-0.185521	0.794695	0.999993	no
Solyc01g007770.2	chr1:1927148-1932517	5.75686	10.0101	0.798097	0.481157	0.999993	no
Solyc01g007790.2	chr1:1939436-1949054	10.2778	11.2529	0.130765	0.882326	0.999993	no
Solyc01g007800.2	chr1:1955326-1956217	20.4676	16.6764	-0.295531	0.685384	0.999993	no
Solyc01g007850.2	chr1:2011102-2017113	6.1077	4.9135	-0.313877	0.676404	0.999993	no
SCOA	chr1:2104966-2112745	37.7842	28.7992	-0.391755	0.569702	0.999993	no
Solyc01g007920.2	chr1:2114063-2117367	6.45599	13.8337	1.09947	0.143144	0.999993	no
Solyc01g007960.2	chr1:2149841-2152519	0.0472461	0	-1.79769e+308	0.148127	1	no
Solyc01g007970.1	chr1:2153667-2157136	0.0457889	0	-1.79769e+308	0.148127	1	no
Solyc01g007980.2	chr1:2159276-2164785	0.71928	1.51892	1.07842	0.372459	0.999993	no
Solyc01g007990.2	chr1:2168795-2173785	2.37915	1.63235	-0.543497	0.56182	0.999993	no
Solyc01g008000.2	chr1:2175114-2179207	115.978	199.02	0.77906	0.267563	0.999993	no
Solyc01g008010.2	chr1:2180443-2185087	22.7482	31.6007	0.474207	0.462722	0.999993	no
Solyc01g008030.2	chr1:2194232-2196201	0	0	0	1	1	no
Solyc01g008050.2	chr1:2199130-2201264	0.0601089	0.0472209	-0.348153	0.864481	1	no
Solyc01g008060.2	chr1:2202676-2211056	30.4548	28.4206	-0.0997332	0.888685	0.999993	no
Solyc01g008070.2	chr1:2211925-2218945	19.1724	35.4074	0.885019	0.1707	0.999993	no
Solyc01g008100.2	chr1:2228922-2233157	27.4692	36.9194	0.426562	0.513314	0.999993	no
CYP51	chr1:2238810-2244166	224.404	413.159	0.880597	0.32194	0.999993	no
Solyc01g008130.2	chr1:2274517-2283875	0.433198	0.472203	0.12438	0.916121	1	no
Solyc01g008170.2	chr1:2308752-2313002	14.4147	15.6142	0.115316	0.86456	0.999993	no
Solyc01g008190.2,Solyc01g008200.2	chr1:2342693-2349739	7.41804	8.18781	0.142439	0.924589	0.999993	no
Solyc01g008260.2	chr1:2380614-2384353	7.28162	8.54658	0.231088	0.791764	0.999993	no
Solyc01g008270.2,Solyc01g008290.2	chr1:2385883-2404877	69.0741	37.8096	-0.869393	0.426111	0.999993	no
Solyc01g008280.2	chr1:2385883-2404877	15.2921	13.5416	-0.175393	0.878581	0.999993	no
Solyc01g008320.2	chr1:2427416-2446977	5.22647	5.35031	0.0337871	0.966589	0.999993	no
Solyc01g008330.2	chr1:2448499-2461767	113.839	89.4837	-0.3473	0.617449	0.999993	no
Solyc01g008340.2	chr1:2463093-2470694	12.6687	7.89525	-0.682212	0.452436	0.999993	no
Solyc01g008350.2,Solyc01g008360.2	chr1:2472568-2476439	61.4504	124.584	1.01963	0.114616	0.999993	no
Solyc01g008380.1	chr1:2485381-2486123	0	0	0	1	1	no
Solyc01g008400.2	chr1:2486321-2492627	0	95.0507	1.79769e+308	0.143084	0.999993	no
Solyc01g008420.2	chr1:2504345-2512080	1.05157	0.0877137	-3.5836	0.0126348	0.405467	no
Solyc01g008440.2	chr1:2522818-2529473	3.39185	4.87547	0.523468	0.475061	0.999993	no
Solyc01g008470.2	chr1:2548567-2554744	11.4454	7.39035	-0.631051	0.387641	0.999993	no
Solyc01g008480.2	chr1:2568271-2575504	4.5061	4.76107	0.0794065	0.961011	0.999993	no
Solyc01g008500.2	chr1:2608680-2614375	0.22509	0.285783	0.344418	0.815823	1	no
Solyc01g008510.2	chr1:2618546-2619169	0.357278	0.177367	-1.01031	0.620405	1	no
Solyc01g008520.2	chr1:2620791-2630725	1.97106	2.15016	0.125474	0.903567	0.999993	no
Solyc01g008590.1	chr1:2676371-2676911	0	0	0	1	1	no
Solyc01g008600.2	chr1:2684906-2688941	30.9866	10.6212	-1.54469	0.0354982	0.685021	no
Solyc01g008620.2	chr1:2700727-2702463	2.79227	0.414139	-2.75325	0.0187244	0.511482	no
Solyc01g008640.2	chr1:2707155-2708925	0	0	0	1	1	no
MAN4	chr1:2755065-2758116	0	0	0	1	1	no
Solyc01g008720.1	chr1:2760069-2763366	0	0	0	1	1	no
Solyc01g008740.1	chr1:2776810-2782126	0	0	0	1	1	no
Solyc01g008750.1	chr1:2784886-2788074	0	0	0	1	1	no
Solyc01g008760.2	chr1:2789895-2794057	6.53374	8.09052	0.308324	0.715491	0.999993	no
Solyc01g008770.2	chr1:2797440-2815709	28.1584	21.9137	-0.36173	0.652745	0.999993	no
Solyc01g008780.2	chr1:2817976-2823182	52.606	43.1782	-0.284923	0.678307	0.999993	no
Solyc01g008790.2	chr1:2826336-2836611	6.62031	20.4446	1.62675	0.092397	0.96706	no
Solyc01g008820.2	chr1:2843926-2849931	37.714	43.427	0.203492	0.747291	0.999993	no
Solyc01g008830.1	chr1:2854150-2862769	9.18549	7.88613	-0.220039	0.801566	0.999993	no
Solyc01g008840.2	chr1:2864213-2872190	20.6255	19.5628	-0.0763143	0.910333	0.999993	no
Solyc01g008850.2	chr1:2877779-2883928	59.9883	93.2941	0.637105	0.345813	0.999993	no
Solyc01g008900.2	chr1:2920930-2926681	6.49095	5.89011	-0.140136	0.875013	0.999993	no
Solyc01g008910.2	chr1:2935720-2937612	3.98137	7.22276	0.859284	0.243514	0.999993	no
Solyc01g008920.2	chr1:2941571-2947568	21.1797	36.458	0.783555	0.277593	0.999993	no
Solyc01g008940.2	chr1:2958617-2958992	30.0481	9.84981	-1.6091	0.287246	0.999993	no
Solyc01g008960.2	chr1:2976371-2984961	95.7888	60.8534	-0.654519	0.340078	0.999993	no
Solyc01g008980.2	chr1:2993033-2999293	6.10086	4.88106	-0.321818	0.757568	0.999993	no
Solyc01g008990.2	chr1:3001060-3007661	9.20547	7.13085	-0.368417	0.689756	0.999993	no
Solyc01g009000.2	chr1:3010231-3013463	11.2027	14.0151	0.323138	0.67067	0.999993	no
ISPE	chr1:3014152-3020442	56.0631	47.6966	-0.233165	0.712454	0.999993	no
Solyc01g009030.2	chr1:3025819-3038891	7.63944	9.68153	0.341768	0.875477	0.999993	no
Solyc01g009040.2	chr1:3041735-3045137	36.5297	15.9108	-1.19907	0.0882469	0.955483	no
Solyc01g009060.2	chr1:3067812-3074739	22.1478	14.5214	-0.608991	0.470634	0.999993	no
Solyc01g009080.2	chr1:3091010-3093978	515.086	331.421	-0.636148	0.360582	0.999993	no
Solyc01g009100.2	chr1:3112303-3116955	233.185	181.868	-0.358581	0.592544	0.999993	no
Solyc01g009140.1	chr1:3164641-3165404	0	0	0	1	1	no
Solyc01g009150.2	chr1:3166874-3171384	8.2727	11.5544	0.482007	0.529788	0.999993	no
Solyc01g009180.2	chr1:3229106-3234908	20.4152	15.957	-0.355454	0.573423	0.999993	no
Solyc01g009190.1	chr1:3237157-3239698	0.146364	0	-1.79769e+308	0.113115	1	no
Solyc01g009210.1	chr1:3243722-3244188	0	0	0	1	1	no
SITIENS	chr1:3253890-3262099	11.5391	8.93284	-0.369343	0.557945	0.999993	no
Solyc01g009240.2	chr1:3269095-3273535	1.14664	0.604349	-0.923954	0.41289	0.999993	no
Solyc01g009260.1	chr1:3288674-3290090	0.201996	0.734914	1.86325	0.168261	0.999993	no
Solyc01g009310.2	chr1:3485877-3495206	27.5269	26.2103	-0.0707053	0.910883	0.999993	no
Solyc01g009340.2	chr1:3537668-3541931	7.56	5.8813	-0.362253	0.646933	0.999993	no
Solyc01g009380.2	chr1:3572238-3591661	5.69002	8.4001	0.561973	0.472518	0.999993	no
Solyc01g009400.2	chr1:3606735-3609489	0	0	0	1	1	no
Solyc01g009410.2	chr1:3612086-3615594	0	0.0891034	1.79769e+308	0.168256	1	no
Solyc01g009420.2	chr1:3621815-3626739	76.3156	94.9732	0.315542	0.624477	0.999993	no
Solyc01g009460.2	chr1:3688540-3688811	0	0	0	1	1	no
Solyc01g009500.2	chr1:3739729-3743804	6.99695	10.5288	0.589538	0.479582	0.999993	no
Solyc01g009510.1	chr1:3775732-3778200	0	0	0	1	1	no
Solyc01g009520.2	chr1:3780909-3784239	290.567	168.389	-0.787072	0.232012	0.999993	no
Solyc01g009530.1	chr1:3784537-3785794	0	0	0	1	1	no
Solyc01g009540.1	chr1:3785860-3786148	0	0	0	1	1	no
Solyc01g009550.1	chr1:3810135-3810399	11485.3	714.15	-4.00742	1.89034e-06	0.000621312	yes
Solyc01g009570.2	chr1:3821361-3822740	18.2497	39.9774	1.13131	0.147205	0.999993	no
Solyc01g009580.1	chr1:3828754-3830538	0	0	0	1	1	no
Solyc01g009620.2	chr1:3852921-3862672	24.8366	19.3351	-0.361245	0.601035	0.999993	no
Solyc01g009630.2	chr1:3865189-3874083	45.2441	34.8426	-0.376879	0.553322	0.999993	no
Solyc01g009650.1	chr1:3887674-3889231	0	0	0	1	1	no
Solyc01g009680.2	chr1:3967793-3971463	2.61386	2.1534	-0.279565	0.760029	0.999993	no
HCR9-SC0A,Solyc01g009700.1	chr1:3972615-3981630	1.19546	0.551205	-1.11691	0.400513	0.999993	no
Solyc01g009710.1	chr1:3987445-3987787	0	0	0	1	1	no
Solyc01g009760.2	chr1:4138754-4141165	3.00344	3.43199	0.192427	0.844035	0.999993	no
Solyc01g009780.2	chr1:4205343-4209004	8.54297	14.4066	0.753923	0.337691	0.999993	no
Solyc01g009790.1	chr1:4241360-4241522	0	0	0	1	1	no
Solyc01g009810.2	chr1:4251975-4255077	1.68933	0	-1.79769e+308	0.0920923	0.965358	no
Solyc01g009830.2	chr1:4325217-4329536	0	0	0	1	1	no
Solyc01g009850.2	chr1:4369291-4375890	32.7336	43.1354	0.398098	0.638729	0.999993	no
Solyc01g009880.2	chr1:4413094-4415237	0	0	0	1	1	no
Solyc01g009890.1	chr1:4424606-4424999	0	0	0	1	1	no
Solyc01g009900.2	chr1:4462530-4463001	3.19114	2.54948	-0.323867	0.830399	0.999993	no
Solyc01g009910.1	chr1:4479945-4480308	0	0	0	1	1	no
Solyc01g009940.1	chr1:4541526-4544665	0	0	0	1	1	no
Solyc01g009980.1	chr1:4584473-4585010	0	0	0	1	1	no
Solyc01g009990.2	chr1:4594126-4598093	878.338	655.414	-0.422369	0.607612	0.999993	no
SAMDC,Solyc01g010040.2	chr1:4683470-4687887	64.8056	62.1334	-0.0607486	0.926898	0.999993	no
Solyc01g010070.1	chr1:4793987-4795036	0	0	0	1	1	no
Solyc01g010080.2	chr1:4800228-4810748	0.0829084	0.239471	1.53026	0.311518	1	no
Solyc01g010090.1	chr1:4834091-4836721	0	0	0	1	1	no
Solyc01g010100.1	chr1:4837390-4838867	0	0	0	1	1	no
Solyc01g010130.2	chr1:4868698-4873411	5.6894	7.35218	0.369896	0.643404	0.999993	no
Solyc01g010150.2	chr1:4938911-4942653	3.43905	3.64098	0.0823169	0.92529	0.999993	no
Solyc01g010180.2	chr1:4975292-4976465	19.6865	27.5266	0.48362	0.477028	0.999993	no
Solyc01g010190.2	chr1:4983954-4984873	8.35243	7.82376	-0.0943352	0.908404	0.999993	no
Solyc01g010200.2	chr1:4988433-4989476	43.9789	23.0123	-0.934407	0.153972	0.999993	no
Solyc01g010210.1	chr1:4991983-4992541	0	0	0	1	1	no
Solyc01g010220.2	chr1:5003012-5003845	12.8745	9.54979	-0.430981	0.594506	0.999993	no
Solyc01g010240.2	chr1:5028896-5031428	2.81828	0	-1.79769e+308	0.0778688	0.909347	no
Solyc01g010260.2	chr1:5060340-5062538	0	0	0	1	1	no
Solyc01g010320.1	chr1:5142524-5144562	0	0	0	1	1	no
Solyc01g010330.1	chr1:5144792-5145236	0	0	0	1	1	no
Solyc01g010390.2	chr1:5254173-5260994	11.238	14.446	0.362293	0.588337	0.999993	no
Solyc01g010410.2	chr1:5311120-5313481	0.0332967	0.0565688	0.764626	0.68005	1	no
Solyc01g010420.2	chr1:5333993-5334862	0	0	0	1	1	no
Solyc01g010430.2	chr1:5338903-5348202	0.759329	2.09225	1.46226	0.770621	0.999993	no
Solyc01g010460.2,Solyc01g010470.2	chr1:5356755-5364988	23.145	16.212	-0.513643	0.724129	0.999993	no
Solyc01g010520.2	chr1:5536522-5544404	34.7138	29.7758	-0.221369	0.763134	0.999993	no
Solyc01g010540.2	chr1:5553482-5556672	190.443	111.412	-0.773458	0.221615	0.999993	no
Solyc01g010580.2	chr1:5590469-5593394	276.008	161.343	-0.77458	0.232629	0.999993	no
Solyc01g010590.2	chr1:5594930-5600725	15.0306	17.0807	0.184464	0.804621	0.999993	no
Solyc01g010640.2	chr1:5646160-5647113	85.5031	149.746	0.808473	0.202473	0.999993	no
Solyc01g010660.2	chr1:5673996-5680626	4.31062	4.97274	0.206146	0.785492	0.999993	no
Solyc01g010670.1	chr1:5692070-5693406	0	0	0	1	1	no
Solyc01g010680.1	chr1:5698128-5730956	0	0	0	1	1	no
Solyc01g010690.1	chr1:5698128-5730956	0	0.0684522	1.79769e+308	0.432999	1	no
Solyc01g010760.2	chr1:5821503-5828696	109.353	121.665	0.153923	0.814696	0.999993	no
Solyc01g010800.1	chr1:5881327-5882172	0	0	0	1	1	no
Solyc01g010820.2	chr1:6221768-6229793	13.2197	12.7313	-0.0543115	0.931799	0.999993	no
Solyc01g010840.1	chr1:6281247-6281481	0	0	0	1	1	no
Solyc01g010860.2	chr1:6302977-6307253	11.1247	10.5591	-0.0752785	0.91499	0.999993	no
Solyc01g010890.2	chr1:6344084-6349063	0	0	0	1	1	no
Solyc01g010910.1	chr1:6437227-6440447	5.25275	5.27035	0.00482769	0.995575	0.999993	no
Solyc01g010940.2	chr1:6498395-6504024	34.4605	33.0849	-0.0587687	0.928083	0.999993	no
-	chr1:6545993-6548489	0	2.47882	1.79769e+308	0.0411084	0.725064	no
Solyc01g010960.1	chr1:6590928-6591288	0	0	0	1	1	no
Solyc01g010970.2	chr1:6612317-6616335	0.833041	0.436637	-0.931954	0.342268	0.999993	no
Solyc01g010980.1	chr1:6664453-6664697	0	0	0	1	1	no
Solyc01g010990.2	chr1:6839605-6846866	5.70728	4.30731	-0.406016	0.71731	0.999993	no
Solyc01g011010.2	chr1:6866918-6873307	15.4501	15.1573	-0.0276056	0.98445	0.999993	no
Solyc01g011030.2	chr1:6992337-6996636	4.89382	6.89356	0.494287	0.567824	0.999993	no
SHY	chr1:7014097-7016194	0	0	0	1	1	no
Solyc01g011090.2,Solyc01g011100.2	chr1:7593678-7621744	5.88899	11.9718	1.02355	0.408219	0.999993	no
-	chr1:7651553-7654461	4.90094	4.05601	-0.272997	0.792803	0.999993	no
Solyc01g011110.1	chr1:7655061-7655259	0	0	0	1	1	no
Solyc01g011240.1	chr1:8161228-8161489	0	0	0	1	1	no
Solyc01g011250.1	chr1:8161938-8163565	0	0	0	1	1	no
Solyc01g011280.1	chr1:8330241-8332475	0	0	0	1	1	no
PP2AC2	chr1:8677841-8684080	25.134	29.2646	0.219516	0.729305	0.999993	no
Solyc01g011370.1	chr1:8739438-8740647	0	0	0	1	1	no
Solyc01g011400.1	chr1:8906444-8908907	0	0	0	1	1	no
Solyc01g011450.1	chr1:9280021-9281114	0	0	0	1	1	no
Solyc01g011490.1	chr1:9396777-9397666	0	0	0	1	1	no
Solyc01g011510.2	chr1:9530256-9544389	37.3727	39.2776	0.0717215	0.909348	0.999993	no
Solyc01g011530.1	chr1:9559746-9560693	0	0	0	1	1	no
Solyc01g012550.1	chr1:9643666-9643960	0	0	0	1	1	no
Solyc01g012560.1	chr1:9662469-9662628	0	0	0	1	1	no
Solyc01g012610.1	chr1:9746895-9747105	0	0	0	1	1	no
Solyc01g012620.1	chr1:9775081-9775531	0	0	0	1	1	no
Solyc01g012680.1	chr1:9831742-9831952	0	0	0	1	1	no
Solyc01g012700.2	chr1:9873455-9877910	0.0760585	0.00696223	-3.44949	0.605624	1	no
Solyc01g012750.1	chr1:10062540-10062861	19.4001	0.191634	-6.66156	0.376226	0.999993	no
Solyc01g012760.1	chr1:10068219-10072170	0.18712	0.201393	0.106049	0.965162	1	no
Solyc01g013790.1	chr1:10140675-10140945	0	0	0	1	1	no
Solyc01g013810.1	chr1:10164550-10164760	0	0	0	1	1	no
Solyc01g013820.1	chr1:10188345-10188672	0	0	0	1	1	no
Solyc01g013860.1	chr1:10241678-10241948	0	0	0	1	1	no
Solyc01g013890.1	chr1:10337245-10342369	2.97721	0.222105	-3.74465	0.0102693	0.360805	no
Solyc01g013900.2	chr1:10348094-10348362	11.6719	6.88368	-0.761782	0.887316	0.999993	no
Solyc01g013930.1	chr1:10420815-10421013	0	0	0	1	1	no
Solyc01g013980.1	chr1:10706307-10706519	0	0	0	1	1	no
Solyc01g013990.1	chr1:10774783-10775715	0	0	0	1	1	no
Solyc01g014000.1	chr1:10897714-10898225	0	0	0	1	1	no
Solyc01g014010.1	chr1:10933969-10934245	0	0	0	1	1	no
Solyc01g014030.1	chr1:11069212-11069407	0	0	0	1	1	no
Solyc01g014090.1	chr1:11273043-11274045	0	0	0	1	1	no
Solyc01g014100.2	chr1:11575507-11576183	0	0	0	1	1	no
Solyc01g014130.1	chr1:11672561-11673069	0	0	0	1	1	no
Solyc01g014140.2	chr1:11691077-11691596	37.4916	13.3166	-1.49334	0.170027	0.999993	no
Solyc01g014150.1	chr1:11713327-11714484	0	0	0	1	1	no
Solyc01g014160.1	chr1:11740663-11742891	0	0	0	1	1	no
Solyc01g014170.1	chr1:11742944-11743115	0	0	0	1	1	no
Solyc01g014190.1	chr1:11761929-11762118	0	0	0	1	1	no
Solyc01g014200.1	chr1:11827559-11830203	1.45026	0.518453	-1.48402	0.331419	0.999993	no
Solyc01g014210.1	chr1:11843324-11844727	0	3.92203e-06	1.79769e+308	0.497656	1	no
Solyc01g014220.1	chr1:11859565-11862587	0.000453615	0	-1.79769e+308	0.482567	1	no
Solyc01g014240.1	chr1:11915175-11915424	0	0	0	1	1	no
Solyc01g014250.2	chr1:11927297-11929332	3.50756	4.84427	0.465812	0.785848	0.999993	no
Solyc01g014260.1	chr1:11934076-11934289	0	0	0	1	1	no
Solyc01g014270.2	chr1:11950645-11955158	13.7788	14.3069	0.0542585	0.965775	0.999993	no
Solyc01g014280.2,Solyc01g014290.1	chr1:11968358-11970670	14.5337	13.7913	-0.0756484	0.942061	0.999993	no
Solyc01g014320.2,Solyc01g014330.2	chr1:12034027-12042753	7.16223	7.93722	0.148226	0.947443	0.999993	no
Solyc01g014350.1	chr1:12125648-12126003	0	0	0	1	1	no
Solyc01g014390.2	chr1:12934729-12937069	0	0	0	1	1	no
Solyc01g014400.1	chr1:13247402-13249334	0	0	0	1	1	no
Solyc01g014410.1	chr1:13515810-13516050	0	0	0	1	1	no
Solyc01g014420.1	chr1:13534667-13535708	0	0	0	1	1	no
Solyc01g014430.1	chr1:13555897-13556279	0	0	0	1	1	no
Solyc01g014440.1	chr1:13583154-13584186	0	0	0	1	1	no
Solyc01g014500.1	chr1:13998194-13998782	0	0.27363	1.79769e+308	0.168256	1	no
Solyc01g014510.1	chr1:14015956-14016832	0	0	0	1	1	no
Solyc01g014520.1	chr1:14027536-14028823	0	0	0	1	1	no
Solyc01g014540.1	chr1:14328369-14328705	0	0	0	1	1	no
Solyc01g014550.1	chr1:14334981-14336342	0	0	0	1	1	no
Solyc01g014640.1	chr1:14474861-14475218	0	0	0	1	1	no
Solyc01g014650.1	chr1:14481406-14481667	0	0	0	1	1	no
Solyc01g014680.1	chr1:14523765-14523945	0	0	0	1	1	no
Solyc01g014690.2	chr1:14524520-14526089	0	0	0	1	1	no
Solyc01g014710.1	chr1:14563899-14564277	0	0	0	1	1	no
Solyc01g014720.1	chr1:14595808-14596333	0	0	0	1	1	no
Solyc01g014740.1	chr1:14795421-14795688	0	0	0	1	1	no
Solyc01g014770.1	chr1:15042802-15043324	0	0	0	1	1	no
Solyc01g014870.1	chr1:15599169-15600642	0	0	0	1	1	no
Solyc01g014910.1	chr1:15818843-15821416	0	0	0	1	1	no
Solyc01g014950.1	chr1:16169040-16170524	0	0	0	1	1	no
Solyc01g014960.1	chr1:16206317-16208926	0	0	0	1	1	no
Solyc01g015000.2	chr1:16590793-16594525	0.00312467	0.026012	3.0574	0.788718	1	no
Solyc01g015010.1	chr1:16595646-16595820	0	0	0	1	1	no
Solyc01g015020.2	chr1:16607081-16610173	17.4673	14.8123	-0.23786	0.756652	0.999993	no
Solyc01g015040.1	chr1:16726911-16727085	0	0	0	1	1	no
Solyc01g015050.1	chr1:16731105-16731390	0	0	0	1	1	no
Solyc01g015070.2	chr1:16737945-16738508	0	0	0	1	1	no
Solyc01g015090.1	chr1:16799243-16800225	0	0	0	1	1	no
Solyc01g015100.1	chr1:16800384-16800900	0	0	0	1	1	no
Solyc01g015110.1	chr1:16813017-16816491	0	0	0	1	1	no
Solyc01g015120.1	chr1:16820440-16820854	0	0	0	1	1	no
Solyc01g015200.1	chr1:17866267-17867189	0	0	0	1	1	no
Solyc01g015210.1	chr1:17899935-17901263	0	0	0	1	1	no
Solyc01g015240.1	chr1:18035178-18038002	2.71038	0.818108	-1.72813	0.0609859	0.834635	no
Solyc01g015260.1	chr1:18235612-18238056	2.92841	5.92991	1.01789	0.421145	0.999993	no
Solyc01g015280.1	chr1:18372467-18372617	0	0	0	1	1	no
Solyc01g015290.1	chr1:18410989-18411370	0	0	0	1	1	no
Solyc01g016310.1	chr1:18788951-18789869	0	0	0	1	1	no
Solyc01g016320.1	chr1:18833755-18833932	0	0	0	1	1	no
Solyc01g016350.1	chr1:19041769-19042663	0	0	0	1	1	no
Solyc01g016430.1	chr1:19725960-19726302	0	0	0	1	1	no
Solyc01g016480.1	chr1:20171130-20177146	0	0	0	1	1	no
Solyc01g016510.1	chr1:20439522-20440743	0	0	0	1	1	no
Solyc01g016530.1	chr1:20443426-20444138	0	0	0	1	1	no
Solyc01g016540.1	chr1:20445746-20446650	0	0	0	1	1	no
Solyc01g016570.1	chr1:20504667-20510366	7.24793	5.65914	-0.356985	0.903197	0.999993	no
Solyc01g016580.1	chr1:20574233-20574404	0	0	0	1	1	no
Solyc01g016600.1	chr1:20598487-20599028	0	0	0	1	1	no
Solyc01g016610.1	chr1:20724211-20724388	0	0	0	1	1	no
Solyc01g016620.1	chr1:20785955-20786430	0	0	0	1	1	no
Solyc01g016630.1	chr1:20794694-20795294	0	0	0	1	1	no
Solyc01g016660.1	chr1:20972816-20973197	0	0	0	1	1	no
Solyc01g016680.1	chr1:21256134-21257202	0	0	0	1	1	no
Solyc01g016710.1	chr1:21506558-21507131	0	0.283839	1.79769e+308	0.143862	1	no
Solyc01g016760.1	chr1:22026345-22026801	0	0	0	1	1	no
Solyc01g016770.1	chr1:22059555-22059723	0	0	0	1	1	no
Solyc01g016780.1	chr1:22059858-22060050	0	0	0	1	1	no
Solyc01g016790.1	chr1:22212599-22215167	0	0	0	1	1	no
Solyc01g016800.1	chr1:22230848-22235594	0.994387	0.330024	-1.59124	0.260534	0.999993	no
Solyc01g016810.1	chr1:22249190-22250676	0	0	0	1	1	no
Solyc01g016840.1	chr1:22475248-22475641	0	0	0	1	1	no
Solyc01g016870.1	chr1:22670319-22670607	0	0	0	1	1	no
Solyc01g016880.1	chr1:22693408-22693720	0	0	0	1	1	no
Solyc01g016890.1	chr1:22748238-22748929	0	0	0	1	1	no
Solyc01g016900.1	chr1:22783719-22784588	0	0	0	1	1	no
Solyc01g016910.1	chr1:22885620-22885797	0	0	0	1	1	no
Solyc01g016920.1	chr1:22926481-22926743	0	0	0	1	1	no
Solyc01g016930.1	chr1:22941884-22942232	0	0	0	1	1	no
Solyc01g016940.1	chr1:22984482-22984704	0	0	0	1	1	no
Solyc01g016970.1	chr1:23211801-23212188	0	0	0	1	1	no
Solyc01g017010.1	chr1:23503032-23503200	0	0	0	1	1	no
Solyc01g017030.1	chr1:23550204-23554512	0	0	0	1	1	no
Solyc01g017050.1	chr1:23791076-23791394	361.217	28.2353	-3.67729	0.00914373	0.340642	no
Solyc01g017090.2	chr1:23876220-23876888	3.51746	1.20705	-1.54305	0.221711	0.999993	no
Solyc01g017100.1	chr1:23876975-23877478	0	0	0	1	1	no
Solyc01g017110.1	chr1:23877673-23879977	0.0916592	0	-1.79769e+308	0.148127	1	no
Solyc01g017120.1	chr1:23880303-23880594	0	0	0	1	1	no
Solyc01g017130.1	chr1:23880665-23880896	0	0	0	1	1	no
Solyc01g017140.1	chr1:23881215-23883327	0	0.00166803	1.79769e+308	0.446165	1	no
Solyc01g017150.1	chr1:23883966-23884131	0	0	0	1	1	no
Solyc01g017200.1	chr1:23889102-23889659	0	0	0	1	1	no
Solyc01g017230.1	chr1:23894202-23895063	0	0.179421	1.79769e+308	0.168256	1	no
Solyc01g017260.1	chr1:23899039-23899651	0	0	0	1	1	no
Solyc01g017300.1	chr1:23934629-23936249	0.504011	0.766873	0.605534	0.671768	0.999993	no
Solyc01g017310.1	chr1:23936389-23936614	0	0	0	1	1	no
Solyc01g017320.1	chr1:23936802-23937009	489.763	0	-1.79769e+308	0.137376	0.999993	no
Solyc01g017330.1	chr1:23937054-23937561	26.535	5.42418	-2.29042	0.101717	0.994016	no
Solyc01g017360.1	chr1:23941137-23941478	0	1.31932	1.79769e+308	0.382042	0.999993	no
Solyc01g017370.1	chr1:23941751-23943082	0	0	0	1	1	no
Solyc01g017380.1	chr1:23943360-23943618	0	25.6217	1.79769e+308	0.168256	0.999993	no
Solyc01g017390.1	chr1:23943730-23943916	0	0	0	1	1	no
Solyc01g017400.1	chr1:23944575-23945808	0.334784	0.00179525	-7.5429	0.603086	1	no
Solyc01g017420.1	chr1:23948064-23950063	0	0	0	1	1	no
Solyc01g017430.1	chr1:23950310-23950640	0	0	0	1	1	no
Solyc01g017460.1	chr1:23952761-23952917	0	0	0	1	1	no
Solyc01g017470.1	chr1:23953062-23953488	0	0	0	1	1	no
Solyc01g017510.1	chr1:23962338-23963680	0	0	0	1	1	no
Solyc01g017540.1	chr1:24059551-24059839	0	0	0	1	1	no
Solyc01g017550.1	chr1:24086875-24095070	0	0	0	1	1	no
Solyc01g017570.1	chr1:24130375-24130582	0	0	0	1	1	no
Solyc01g017590.1	chr1:24321019-24322989	2.88849	0.456313	-2.66222	0.0589108	0.83264	no
Solyc01g017610.1	chr1:24436529-24438749	0.324995	0.0819378	-1.98782	0.28338	1	no
Solyc01g017630.1	chr1:24576007-24576349	0	0	0	1	1	no
Solyc01g017640.1	chr1:24648901-24650487	0	0	0	1	1	no
Solyc01g017650.1	chr1:24719136-24719663	0	0	0	1	1	no
Solyc01g017660.1	chr1:24721556-24723623	0	0	0	1	1	no
Solyc01g017690.1	chr1:24866019-24866313	0	0	0	1	1	no
Solyc01g017700.1	chr1:24866535-24866760	0	0	0	1	1	no
Solyc01g017710.1,Solyc01g017720.1	chr1:24903496-24921425	0.858571	2.41137	1.48985	0.292626	0.999993	no
Solyc01g017750.1	chr1:25350731-25354021	0	0	0	1	1	no
Solyc01g017760.1	chr1:25359169-25361127	0	0	0	1	1	no
Solyc01g017770.1	chr1:25365691-25366738	0	0	0	1	1	no
Solyc01g017810.1	chr1:25544988-25545900	0	0	0	1	1	no
Solyc01g017820.1	chr1:25558398-25558560	0	0	0	1	1	no
Solyc01g017840.1	chr1:25767391-25769612	0	0	0	1	1	no
Solyc01g017850.1	chr1:25772003-25775549	0	0	0	1	1	no
Solyc01g017860.2	chr1:25791576-25792446	0	45.5306	1.79769e+308	0.168256	0.999993	no
-	chr1:25792955-25795211	1.33092	1.28476	-0.0509295	0.963065	0.999993	no
-	chr1:25841666-25844214	1.71361	2.03763	0.249849	0.842496	0.999993	no
-	chr1:25857743-25868332	2.38641	2.51143	0.0736669	0.956651	0.999993	no
Solyc01g017890.1	chr1:26412124-26412913	0	0	0	1	1	no
Solyc01g017900.1	chr1:26443915-26444833	0	0	0	1	1	no
Solyc01g017910.1	chr1:26450387-26451690	0	0	0	1	1	no
Solyc01g017920.1	chr1:26486855-26487053	0	0	0	1	1	no
Solyc01g017930.1	chr1:26496702-26506509	0	0	0	1	1	no
Solyc01g017940.1	chr1:26508724-26510240	0	0	0	1	1	no
Solyc01g017950.1	chr1:26563399-26564896	0	0	0	1	1	no
Solyc01g017960.1	chr1:26576532-26579092	0	0	0	1	1	no
Solyc01g017970.1	chr1:26601860-26604437	0	0	0	1	1	no
Solyc01g017990.1	chr1:26680866-26684464	0	0	0	1	1	no
Solyc01g018000.1	chr1:26706967-26710575	0	0	0	1	1	no
Solyc01g018020.1	chr1:26846737-26852758	0	0	0	1	1	no
Solyc01g018040.1	chr1:26873383-26873950	0	0	0	1	1	no
Solyc01g018090.1	chr1:27416904-27417968	1113.4	156.143	-2.83403	0.00922688	0.340975	no
Solyc01g020100.1	chr1:27743953-27744229	0	0	0	1	1	no
Solyc01g020120.1	chr1:27811480-27812167	0	0	0	1	1	no
Solyc01g020130.2,Solyc01g020140.2	chr1:27816761-27817989	1.12608	0.213153	-2.40135	0.411412	0.999993	no
Solyc01g020150.2	chr1:27818099-27818755	0	0	0	1	1	no
Solyc01g020160.1	chr1:27824066-27826699	0	0	0	1	1	no
Solyc01g020170.1	chr1:27848271-27850227	0	0	0	1	1	no
Solyc01g020180.1	chr1:27860762-27862075	0	0	0	1	1	no
Solyc01g020190.2	chr1:27872759-27873301	8.9484	0.671038	-3.73716	0.0131973	0.416979	no
-	chr1:27884690-27884951	8357.28	307.062	-4.76643	9.35759e-07	0.000346707	yes
Solyc01g020200.1	chr1:27885178-27885770	93.3817	14.6203	-2.67517	0.00212666	0.13628	no
Solyc01g020210.1	chr1:27928867-27929981	0	0	0	1	1	no
Solyc01g020220.1	chr1:27945941-27955023	1.61396	0.672251	-1.26353	0.311788	0.999993	no
Solyc01g020230.2	chr1:27957816-27958778	0	0	0	1	1	no
Solyc01g020240.2	chr1:27975077-27985354	14.2165	18.4194	0.37366	0.575514	0.999993	no
Solyc01g020260.1	chr1:28409398-28409909	0	0	0	1	1	no
Solyc01g020280.1	chr1:28640068-28640365	0	0	0	1	1	no
Solyc01g020290.1	chr1:28949135-28949300	0.0465215	0	-1.79769e+308	0.496869	1	no
Solyc01g020300.2	chr1:29018502-29018754	0	0	0	1	1	no
Solyc01g020340.1	chr1:29350550-29354410	0.408743	0.23912	-0.773463	0.588916	1	no
Solyc01g020350.1	chr1:29359623-29359779	0	0	0	1	1	no
Solyc01g020380.1	chr1:29685065-29686852	0.0048616	0	-1.79769e+308	0.413369	1	no
Solyc01g020400.1	chr1:30000865-30001210	0	0	0	1	1	no
Solyc01g020410.1	chr1:30103230-30103620	0	0	0	1	1	no
Solyc01g020430.1	chr1:30473042-30473882	0	0	0	1	1	no
Solyc01g020470.1	chr1:30943112-30943543	0	0	0	1	1	no
Solyc01g020480.1	chr1:31014455-31016184	0	0	0	1	1	no
Solyc01g020490.1	chr1:31016279-31017011	0	0	0	1	1	no
Solyc01g020500.1	chr1:31063671-31065134	0	0	0	1	1	no
Solyc01g020520.2	chr1:31157636-31173049	0.892353	1.37462	0.623346	0.582576	0.999993	no
Solyc01g020580.1	chr1:31806571-31809201	0	0	0	1	1	no
Solyc01g020590.1	chr1:31809573-31809768	0	0	0	1	1	no
Solyc01g020600.1	chr1:31859487-31860905	0	0.0840143	1.79769e+308	0.168256	1	no
Solyc01g021600.2	chr1:32100476-32101246	0.432104	0.270082	-0.67798	0.693099	1	no
Solyc01g021620.1	chr1:32148565-32148897	0	0	0	1	1	no
Solyc01g021640.2	chr1:32489157-32515699	5.14783	4.63583	-0.151135	0.875219	0.999993	no
Solyc01g021670.2	chr1:32538760-32647851	78.2895	80.7845	0.0452593	0.956624	0.999993	no
Solyc01g021690.1	chr1:32538760-32647851	0	0	0	1	1	no
Solyc01g021700.1	chr1:32538760-32647851	0	0	0	1	1	no
Solyc01g021720.1	chr1:32676202-32676463	0	0	0	1	1	no
Solyc01g021740.1	chr1:32800822-32801176	0.658572	0.0573075	-3.52254	0.785781	1	no
Solyc01g022770.1	chr1:32946922-32956075	0	0	0	1	1	no
Solyc01g022780.1	chr1:32967515-32968244	0	0	0	1	1	no
Solyc01g028840.1	chr1:33518698-33522713	0	0	0	1	1	no
Solyc01g028850.1	chr1:33616680-33617621	0	0	0	1	1	no
Solyc01g028870.2	chr1:33675672-33684181	75.2188	72.1318	-0.0604581	0.924418	0.999993	no
Solyc01g028880.1	chr1:33686697-33687369	0	0	0	1	1	no
Solyc01g028890.1	chr1:33696343-33697386	0	0	0	1	1	no
Solyc01g028930.2	chr1:34805657-34816894	23.8158	19.3035	-0.303054	0.690787	0.999993	no
Solyc01g028950.1	chr1:35210167-35210797	0	0	0	1	1	no
Solyc01g028960.1	chr1:35270867-35271888	0	0	0	1	1	no
Solyc01g033990.1	chr1:35651858-35652415	0	0	0	1	1	no
Solyc01g034000.1	chr1:35655686-35658495	0.0715223	0	-1.79769e+308	0.115065	1	no
Solyc01g034040.1	chr1:35924003-35928386	0	0	0	1	1	no
Solyc01g034070.1	chr1:36084388-36084923	0	0	0	1	1	no
Solyc01g034080.1	chr1:36193017-36194430	0.324923	0.194125	-0.743113	0.624711	1	no
Solyc01g034090.1	chr1:36298794-36298977	0	0	0	1	1	no
Solyc01g034110.1	chr1:36443830-36444223	0	0	0	1	1	no
Solyc01g034120.2	chr1:36447111-36448420	0	0	0	1	1	no
Solyc01g034180.1	chr1:36820882-36824654	0	0	0	1	1	no
Solyc01g034220.1	chr1:36972123-36975141	0	0	0	1	1	no
Solyc01g035220.1	chr1:37109075-37109261	0.0181482	0.154071	3.0857	0.990001	1	no
Solyc01g038230.1	chr1:37325842-37326277	0	0	0	1	1	no
-	chr1:37524610-37527603	6.47354	4.1552	-0.639636	0.491436	0.999993	no
Solyc01g044240.2	chr1:37546049-37551080	0.346599	1.944	2.48769	0.154683	0.999993	no
Solyc01g044270.2	chr1:38117112-38120227	3.69004	3.81639	0.0485705	0.945565	0.999993	no
Solyc01g044340.2,Solyc01g044350.2	chr1:38274571-38279671	3.88949	2.75315	-0.498497	0.828028	0.999993	no
Solyc01g044360.2	chr1:38315710-38328156	40.1208	25.2778	-0.666479	0.330365	0.999993	no
-	chr1:38330002-38334071	6.12742	3.20983	-0.932783	0.456896	0.999993	no
Solyc01g044380.1	chr1:38359648-38361469	0	0	0	1	1	no
Solyc01g044390.1	chr1:38363423-38365219	0	0	0	1	1	no
Solyc01g044420.2	chr1:38947223-38949921	0	0	0	1	1	no
Solyc01g044430.1	chr1:38956048-38958419	0	0	0	1	1	no
Solyc01g044470.1	chr1:39123322-39123721	0	0	0	1	1	no
Solyc01g044480.2,Solyc01g044490.2	chr1:39141701-39166228	31.5725	35.2473	0.158846	0.857987	0.999993	no
Solyc01g044500.1	chr1:39169061-39169593	0	0	0	1	1	no
Solyc01g044520.1	chr1:39211387-39213370	0	0	0	1	1	no
Solyc01g044540.1	chr1:39348509-39348662	0	0	0	1	1	no
Solyc01g044550.1	chr1:39693875-39694433	0	0	0	1	1	no
Solyc01g044560.1	chr1:39703463-39704133	0	0	0	1	1	no
Solyc01g048590.1	chr1:40029755-40030127	4437.73	4691.71	0.0802934	0.928879	0.999993	no
Solyc01g048600.1	chr1:40036855-40037116	0	0	0	1	1	no
Solyc01g048610.1	chr1:40037178-40039391	0	0	0	1	1	no
Solyc01g049640.1	chr1:40678899-40679439	0	0	0	1	1	no
Solyc01g049650.2	chr1:40681620-40683865	24.0387	22.7671	-0.0784089	0.901482	0.999993	no
Solyc01g049670.1	chr1:40860896-40861214	43.2219	3.52836	-3.61469	0.0763941	0.905264	no
Solyc01g049750.1	chr1:41384761-41384923	0	0	0	1	1	no
Solyc01g049760.1	chr1:41386065-41386338	0	0	0	1	1	no
Solyc01g049770.2	chr1:41406094-41406583	12.569	10.1359	-0.310399	0.784019	0.999993	no
Solyc01g049780.1	chr1:41409461-41410007	0	0	0	1	1	no
Solyc01g049810.2	chr1:41678631-41688901	5.16718	1.69712	-1.60629	0.067911	0.868187	no
Solyc01g049850.1	chr1:41713751-41718400	0	0	0	1	1	no
Solyc01g049920.1	chr1:42382538-42382760	0	0	0	1	1	no
Solyc01g049930.2	chr1:42529183-42529540	0	0	0	1	1	no
Solyc01g049950.1	chr1:42722808-42722988	0	0	0	1	1	no
Solyc01g049980.2	chr1:42768744-42769504	0	0	0	1	1	no
Solyc01g049990.1	chr1:42779976-42780138	0	0	0	1	1	no
Solyc01g050000.2,Solyc01g050010.2	chr1:42809560-42812799	1.17372	1.20274	0.0352442	0.985823	0.999993	no
Solyc01g050020.1	chr1:43073520-43074050	0	13.426	1.79769e+308	0.168256	0.999993	no
Solyc01g050050.1	chr1:43398525-43421601	0	0	0	1	1	no
Solyc01g050060.1	chr1:43398525-43421601	0	0	0	1	1	no
Solyc01g050080.1	chr1:43445851-43446010	0	0	0	1	1	no
Solyc01g055160.1	chr1:43796286-43797456	0	0	0	1	1	no
Solyc01g055170.1	chr1:43835932-43837546	0	0	0	1	1	no
Solyc01g056240.1	chr1:45516689-45517175	0	0	0	1	1	no
Solyc01g056300.1	chr1:45709624-45711201	0	0	0	1	1	no
Solyc01g056310.2	chr1:46194290-46196312	0.336725	0.24939	-0.433165	0.737503	1	no
Solyc01g056320.1	chr1:46251374-46251545	0	0	0	1	1	no
DET1	chr1:46495557-46516236	9.18248	9.12657	-0.00881207	0.990935	0.999993	no
Solyc01g056350.1	chr1:46551959-46552124	0	471.979	1.79769e+308	0.168256	0.999993	no
Solyc01g056360.2	chr1:46637846-46638272	0	0	0	1	1	no
Solyc01g056380.1	chr1:46979972-46980218	0	0	0	1	1	no
Solyc01g056390.1	chr1:46989269-46990837	0	0	0	1	1	no
Solyc01g056400.1	chr1:46991008-46991435	0	0	0	1	1	no
Solyc01g056410.1	chr1:46996922-46997180	0	0	0	1	1	no
Solyc01g056430.1	chr1:47052434-47056399	0	0	0	1	1	no
Solyc01g056440.1	chr1:47060551-47063680	0	0	0	1	1	no
Solyc01g056450.1	chr1:47074231-47077183	0	0	0	1	1	no
Solyc01g056460.1	chr1:47211926-47212723	0	0	0	1	1	no
Solyc01g056470.1	chr1:47216818-47217587	0	0	0	1	1	no
Solyc01g056490.1	chr1:47405127-47410909	0.00876927	0.0012104	-2.85698	0.664087	1	no
Solyc01g056510.1	chr1:47428968-47429154	0	0	0	1	1	no
Solyc01g056530.1	chr1:47485830-47487810	0	0	0	1	1	no
Solyc01g056580.2	chr1:47784767-47788562	0.00625277	0.0712948	3.51123	0.523892	1	no
Solyc01g056600.2,Solyc01g056610.1,Solyc01g056620.2	chr1:47898254-47930463	7.76025	9.50928	0.293233	0.894258	0.999993	no
Solyc01g056640.1	chr1:48036746-48037083	0	0	0	1	1	no
Solyc01g056650.1	chr1:48247490-48247938	0	0	0	1	1	no
Solyc01g056670.1	chr1:48480223-48480394	0	0	0	1	1	no
Solyc01g056680.1	chr1:48710076-48710355	0	0	0	1	1	no
Solyc01g056700.1	chr1:48863660-48864062	0	0	0	1	1	no
Solyc01g056710.1	chr1:49151823-49152643	0	0	0	1	1	no
Solyc01g056730.1	chr1:49351148-49351992	0	0	0	1	1	no
Solyc01g056740.1	chr1:49359422-49360634	1.26212e-05	0	-1.79769e+308	0.496561	1	no
Solyc01g056750.1	chr1:49364663-49366906	0	0	0	1	1	no
Solyc01g056760.2	chr1:49372569-49378698	0	0	0	1	1	no
Solyc01g056770.1	chr1:49385405-49385612	0	0	0	1	1	no
Solyc01g056780.2	chr1:49444477-49445701	971.024	856.51	-0.181037	0.799389	0.999993	no
Solyc01g056790.2,Solyc01g056800.1	chr1:49447260-49458158	3.58419	1.91664	-0.903064	0.515594	0.999993	no
Solyc01g056840.1	chr1:49763846-49764122	0	0	0	1	1	no
Solyc01g056860.1	chr1:50109807-50110368	0	0.308791	1.79769e+308	0.150526	1	no
Solyc01g056880.1	chr1:50280300-50281047	0	0	0	1	1	no
Solyc01g056890.1	chr1:50298954-50299470	0.00127669	0	-1.79769e+308	0.495077	1	no
Solyc01g056900.1	chr1:50305316-50305520	0	0.00335224	1.79769e+308	0.498022	1	no
Solyc01g056910.1	chr1:50305642-50305861	0	0	0	1	1	no
Solyc01g056930.1	chr1:50394139-50394406	1637.45	171.191	-3.25777	0.00644375	0.269632	no
UBI3	chr1:50504375-50505131	1085.12	660.034	-0.717241	0.315422	0.999993	no
Solyc01g056960.1	chr1:50718838-50719736	0	0	0	1	1	no
Solyc01g056990.2	chr1:50768570-50781621	2.13577	2.20637	0.0469208	0.964398	0.999993	no
Solyc01g057000.2	chr1:50798584-50800986	2.51146	0	-1.79769e+308	0.0318994	0.651373	no
Solyc01g057010.1	chr1:50833553-50834726	0	0	0	1	1	no
Solyc01g057020.2,Solyc01g057040.2	chr1:50849928-50866586	35.9032	21.9557	-0.709519	0.547723	0.999993	no
Solyc01g057060.1	chr1:50999298-50999878	0	0	0	1	1	no
Solyc01g057070.1	chr1:51004656-51006076	0	0	0	1	1	no
Solyc01g057110.1	chr1:51671280-51671436	0	0	0	1	1	no
Solyc01g057130.1	chr1:51963458-51963617	0	0	0	1	1	no
Solyc01g057140.1	chr1:52206919-52207357	0	0	0	1	1	no
Solyc01g057160.1	chr1:52259303-52259504	0	0	0	1	1	no
Solyc01g057170.2	chr1:52332878-52333694	0	0	0	1	1	no
Solyc01g057210.2	chr1:52729783-52733687	60.3933	46.1907	-0.386786	0.575106	0.999993	no
Solyc01g057220.2	chr1:52745151-52747295	0	0.066739	1.79769e+308	0.121731	1	no
Solyc01g057260.2	chr1:53150312-53153577	4.42627	6.27839	0.504304	0.619812	0.999993	no
Solyc01g057270.2	chr1:53184635-53195279	0.887715	0.252884	-1.81162	0.0868821	0.949637	no
Solyc01g057310.2	chr1:53374837-53394024	0.712078	1.76935	1.31311	0.823645	0.999993	no
Solyc01g057330.1	chr1:53404002-53404389	0	0.000541502	1.79769e+308	0.49236	1	no
Solyc01g057460.2	chr1:53893278-53904919	8.65616	17.3162	1.00033	0.430014	0.999993	no
Solyc01g057480.1	chr1:53934391-53942085	2.71228	3.00365	0.14721	0.921213	0.999993	no
Solyc01g057490.2	chr1:53965871-53966314	0	0.531939	1.79769e+308	0.168256	1	no
Solyc01g057500.1	chr1:54002862-54003814	0	0	0	1	1	no
Solyc01g057510.1	chr1:54142314-54144548	0	0	0	1	1	no
Solyc01g057520.2	chr1:54163129-54174043	7.12724	4.44999	-0.67954	0.308728	0.999993	no
Solyc01g057540.1	chr1:54444795-54446444	0	0	0	1	1	no
Solyc01g057550.1	chr1:54512185-54512500	0	0	0	1	1	no
Solyc01g057570.2	chr1:54781361-54788776	9.6044	7.80403	-0.299476	0.685077	0.999993	no
Solyc01g057580.1	chr1:54846367-54849463	0.0127786	0.00301892	-2.08162	0.832961	1	no
Solyc01g057590.1	chr1:55682127-55682847	0	0	0	1	1	no
Solyc01g057610.1	chr1:55745256-55745421	0	0	0	1	1	no
Solyc01g057640.1	chr1:55944311-55944482	0	0	0	1	1	no
Solyc01g057650.1	chr1:56292414-56292984	0	0	0	1	1	no
Solyc01g057660.1	chr1:56293122-56293362	0	0	0	1	1	no
Solyc01g057670.1	chr1:56293505-56293928	0	0	0	1	1	no
Solyc01g057680.2	chr1:56364112-56371354	0	0	0	1	1	no
Solyc01g057730.1	chr1:56404563-56404946	0	0	0	1	1	no
Solyc01g057750.1	chr1:56487641-56489504	0	0	0	1	1	no
Solyc01g057760.2	chr1:56514459-56523062	12.3862	7.79451	-0.668201	0.337275	0.999993	no
Solyc01g057770.2	chr1:56576121-56580082	13.6445	16.5018	0.274306	0.680574	0.999993	no
Solyc01g057830.2	chr1:56934924-56939761	480.928	548.225	0.188945	0.814453	0.999993	no
-	chr1:56993777-56996842	0.732106	1.51497	1.04917	0.413995	0.999993	no
Solyc01g057880.1	chr1:57016739-57023752	0	0	0	1	1	no
Solyc01g057910.2	chr1:57222002-57223704	0.352735	0.59695	0.759028	0.59983	1	no
Solyc01g057960.1	chr1:57534041-57535361	0	0	0	1	1	no
Solyc01g057970.1	chr1:57550771-57550936	0	424.969	1.79769e+308	0.168256	0.999993	no
Solyc01g057990.1	chr1:57561632-57561797	0	0	0	1	1	no
Solyc01g058010.2,Solyc01g058020.2	chr1:57853714-57859571	3.50134	5.04066	0.525705	0.604932	0.999993	no
Solyc01g058060.1	chr1:57901104-57901317	0	0	0	1	1	no
Solyc01g058090.1	chr1:57950569-57951055	0	0	0	1	1	no
SFR2	chr1:58325593-58342276	23.4067	21.0162	-0.15542	0.833755	0.999993	no
Solyc01g058150.1	chr1:58350868-58352864	0	0	0	1	1	no
Solyc01g058160.2,Solyc01g058170.2	chr1:58391961-58396085	7.76571	5.12876	-0.598506	0.562235	0.999993	no
Solyc01g058190.2	chr1:58437987-58444770	51.9181	27.9067	-0.895623	0.208256	0.999993	no
Solyc01g058240.1	chr1:58606068-58606245	0	0	0	1	1	no
Solyc01g058250.1	chr1:58753790-58755003	0	0	0	1	1	no
Solyc01g058270.2	chr1:58780419-58791252	2.96388	3.40988	0.202232	0.91977	0.999993	no
Solyc01g058310.1	chr1:58917820-58918509	0	0	0	1	1	no
Solyc01g058320.2	chr1:58934186-58936290	3.808	7.8829	1.04969	0.184927	0.999993	no
Solyc01g058330.1	chr1:58963844-58964078	0	0	0	1	1	no
Solyc01g058340.1	chr1:59099582-59102852	0	0	0	1	1	no
Solyc01g058360.1	chr1:59232113-59236773	0.13838	0.00024961	-9.11475	0.747696	1	no
Solyc01g058370.1	chr1:59239351-59242381	0	0	0	1	1	no
Solyc01g058380.1	chr1:59244045-59245658	0.246793	0.000563462	-8.77477	0.75744	1	no
Solyc01g058400.1	chr1:59262793-59266568	0	0	0	1	1	no
Solyc01g058420.1	chr1:59334966-59335448	0	0	0	1	1	no
Solyc01g058430.1	chr1:59357954-59361469	0	0	0	1	1	no
Solyc01g058450.2	chr1:59383737-59401962	10.501	9.1346	-0.201119	0.80868	0.999993	no
Solyc01g058460.1	chr1:59524771-59525362	0	0	0	1	1	no
Solyc01g058480.1	chr1:59618345-59618741	0	0	0	1	1	no
Solyc01g058490.1	chr1:59681369-59682713	6.10346	7.14202	0.226706	0.779188	0.999993	no
Solyc01g058580.1	chr1:59958001-59958250	0	0	0	1	1	no
Solyc01g058610.1	chr1:60086402-60086965	0	0	0	1	1	no
Solyc01g058710.1	chr1:60769676-60771321	0	0	0	1	1	no
Solyc01g058740.2	chr1:61070467-61079302	0	0	0	1	1	no
Solyc01g059760.1	chr1:61172553-61178067	0	0	0	1	1	no
Solyc01g059790.1	chr1:61298261-61298477	0	0	0	1	1	no
Solyc01g059800.1	chr1:61307703-61307862	0	0	0	1	1	no
Solyc01g059810.1	chr1:61361945-61362281	0	0	0	1	1	no
Solyc01g059850.2	chr1:61660288-61660562	0	0	0	1	1	no
Solyc01g059900.2	chr1:62040824-62041421	0	0.219821	1.79769e+308	0.168256	1	no
Solyc01g059910.2	chr1:62127434-62130093	0	0	0	1	1	no
Solyc01g059920.2	chr1:62145897-62156339	6.12267	5.98944	-0.0317388	0.969487	0.999993	no
Solyc01g059930.2	chr1:62161024-62163678	76.3559	106.541	0.480601	0.492584	0.999993	no
Solyc01g059940.2	chr1:62164692-62165761	0	0.078558	1.79769e+308	0.168256	1	no
Solyc01g059950.1	chr1:62169545-62172622	0	0.115392	1.79769e+308	0.168256	1	no
Solyc01g059960.1	chr1:62180466-62182194	0	0	0	1	1	no
Solyc01g059980.2,Solyc01g059990.2	chr1:62201814-62226272	1.44103	10.3732	2.84769	0.000934041	0.0767409	no
Solyc01g060030.2	chr1:62258788-62260940	13.8854	16.5088	0.249668	0.732286	0.999993	no
Solyc01g060110.1	chr1:62480094-62481342	0	0	0	1	1	no
SAR2	chr1:62492586-62494651	17.8275	47.5189	1.41439	0.036648	0.694063	no
Solyc01g060160.1	chr1:62496062-62529490	0.120002	0	-1.79769e+308	0.451758	1	no
Solyc01g060240.2	chr1:62731506-62734226	45.5637	38.2442	-0.252642	0.76826	0.999993	no
Solyc01g060250.2	chr1:62785045-62792874	3.06459	3.03371	-0.0146097	0.990333	0.999993	no
Solyc01g060260.2	chr1:62793559-62795045	0	0	0	1	1	no
Solyc01g060270.1	chr1:62795364-62797166	0	0	0	1	1	no
Solyc01g060280.2	chr1:62800091-62812738	5.81067	6.79607	0.225996	0.756478	0.999993	no
Solyc01g060300.1	chr1:62878300-62881958	0	0	0	1	1	no
Solyc01g060310.1	chr1:62962405-62965103	0	0	0	1	1	no
Solyc01g060350.1	chr1:63142147-63142435	0	0	0	1	1	no
Solyc01g060360.1	chr1:63148737-63148896	0	0	0	1	1	no
Solyc01g060410.2	chr1:63707223-63713190	7.18088	3.37345	-1.08994	0.141114	0.999993	no
Solyc01g060450.2	chr1:63841509-63843144	0.603673	1.45788	1.27203	0.326604	0.999993	no
Solyc01g060470.2	chr1:63867583-63872933	55.115	46.2563	-0.252795	0.71374	0.999993	no
Solyc01g060490.2	chr1:64091163-64092076	0.244634	0.139886	-0.80637	0.692621	1	no
Solyc01g065490.2	chr1:64128427-64131780	4.21904	4.95365	0.231578	0.824253	0.999993	no
Solyc01g065530.2	chr1:64199719-64202838	17.4203	14.1325	-0.301747	0.636186	0.999993	no
Solyc01g065550.2	chr1:64281107-64286492	6.99615	6.48183	-0.110159	0.877981	0.999993	no
Solyc01g065570.2	chr1:64323618-64330129	0	0	0	1	1	no
Solyc01g065600.1	chr1:64355156-64358017	2.49855e-07	0.342586	20.3869	0.990322	1	no
Solyc01g065610.1	chr1:64377926-64378253	0	4.32037	1.79769e+308	0.145663	0.999993	no
Solyc01g065620.1	chr1:64413217-64413583	0	3.28985	1.79769e+308	0.121731	0.999993	no
Solyc01g065630.1	chr1:64526304-64526493	0	0	0	1	1	no
Solyc01g065640.1	chr1:64526602-64526830	0	67.4125	1.79769e+308	0.168256	0.999993	no
Solyc01g065670.1	chr1:64631203-64631407	0	0	0	1	1	no
Solyc01g065680.2	chr1:64634851-64635304	11.5796	2.7951	-2.05061	0.150999	0.999993	no
Solyc01g065740.2	chr1:64741246-64745383	0.494141	0.136586	-1.85511	0.189694	1	no
Solyc01g065750.2	chr1:64752082-64754371	9.83883	8.27734	-0.24932	0.895214	0.999993	no
Solyc01g065760.1	chr1:64764781-64764961	0.0312862	0.00218519	-3.83969	0.994183	1	no
Solyc01g065790.1	chr1:64798093-64798411	0	0	0	1	1	no
Solyc01g065800.1	chr1:64798530-64799273	0	0	0	1	1	no
Solyc01g065810.1	chr1:64800050-64800539	0	0	0	1	1	no
Solyc01g065820.1	chr1:64806176-64806966	0	0	0	1	1	no
Solyc01g065840.2	chr1:64822884-64826689	4.02515	3.30935	-0.282498	0.774988	0.999993	no
Solyc01g065860.1	chr1:64893997-64896682	0	0	0	1	1	no
Solyc01g065870.1	chr1:64896757-64896946	0	0	0	1	1	no
Solyc01g065880.1	chr1:64897006-64897342	0	0	0	1	1	no
Solyc01g065910.1	chr1:64968833-64971669	0	0	0	1	1	no
Solyc01g066000.1	chr1:65251272-65251932	0	0	0	1	1	no
Solyc01g066040.2	chr1:65347361-65347811	0	1.13179	1.79769e+308	0.121731	0.999993	no
Solyc01g066170.1	chr1:65621679-65624484	0	0	0	1	1	no
Solyc01g066300.1	chr1:66320729-66321190	0	0	0	1	1	no
Solyc01g066310.2	chr1:66350477-66359086	8.99928	14.319	0.670045	0.336242	0.999993	no
Solyc01g066320.1	chr1:66453927-66455132	0	0	0	1	1	no
Solyc01g066330.1	chr1:66512518-66513728	0	0	0	1	1	no
Solyc01g066350.1	chr1:66552867-66553257	0	0	0	1	1	no
Solyc01g066360.2	chr1:66629165-66631615	0.0451804	0	-1.79769e+308	0.148127	1	no
Solyc01g066380.2	chr1:66642380-66644442	0	0	0	1	1	no
Solyc01g066440.2	chr1:66737900-66739053	14.3158	27.738	0.954255	0.16874	0.999993	no
Solyc01g066450.2	chr1:66811955-66814675	1.12989	1.65583	0.551377	0.608272	0.999993	no
Solyc01g066460.2	chr1:66815376-66816300	3.5006	5.9018	0.753554	0.435452	0.999993	no
Solyc01g066470.2	chr1:66872512-66873442	3.93964	8.4772	1.10552	0.239603	0.999993	no
Solyc01g066490.2	chr1:66882654-66885504	2.70175	1.51616	-0.833476	0.398427	0.999993	no
Solyc01g066560.2	chr1:67007788-67012094	0.306025	0.0914144	-1.74316	0.26667	1	no
Solyc01g066570.2	chr1:67036796-67037827	0.538295	1.63415	1.60207	0.211889	0.999993	no
Solyc01g066580.1	chr1:67065618-67065768	2397.27	0.0137379	-17.4129	0.955246	0.999993	no
Solyc01g066600.2	chr1:67092240-67099945	0	0	0	1	1	no
Solyc01g066620.2	chr1:67151059-67156684	0.755842	0.469989	-0.685457	0.530685	0.999993	no
Solyc01g066640.2	chr1:67226825-67228376	7.07959	5.24154	-0.433674	0.560458	0.999993	no
Solyc01g066690.2	chr1:67249596-67259592	21.5152	24.7642	0.2029	0.749521	0.999993	no
Solyc01g066730.2	chr1:67285027-67294487	1.5067	1.11757	-0.431026	0.909132	0.999993	no
Solyc01g066750.1	chr1:67310130-67310280	0	0	0	1	1	no
Solyc01g066820.2	chr1:67387972-67396278	1.09981	0.805516	-0.449276	0.691504	0.999993	no
Solyc01g066840.2	chr1:67445195-67447049	1103.47	524.551	-1.07289	0.105823	0.999993	no
Solyc01g066850.2	chr1:67451221-67453528	0.732571	0.351558	-1.05921	0.425724	0.999993	no
Solyc01g066870.2	chr1:67482016-67485938	18.9248	15.8093	-0.259503	0.730961	0.999993	no
Solyc01g066900.2	chr1:67544300-67548050	20.174	16.7507	-0.268278	0.764421	0.999993	no
Solyc01g066910.2	chr1:67569760-67570354	135.563	46.8007	-1.53436	0.0245335	0.579438	no
Solyc01g066940.2	chr1:67600855-67606237	4.37001	3.1689	-0.463652	0.591548	0.999993	no
-	chr1:67642600-67645595	12.7535	5.3258	-1.25982	0.134379	0.999993	no
Solyc01g067010.2	chr1:67739471-67740945	11.4712	4.79654	-1.25795	0.0910647	0.965358	no
Solyc01g067070.2	chr1:67794976-67801339	10.6688	15.8497	0.571059	0.403985	0.999993	no
Solyc01g067110.1	chr1:67869888-67871593	0.047494	0	-1.79769e+308	0.220223	1	no
Solyc01g067140.1	chr1:67933271-67935452	0.0953638	0.00129115	-6.20671	0.565964	1	no
Solyc01g067150.1	chr1:67947842-67948588	0	0	0	1	1	no
Solyc01g067160.2	chr1:67958161-67964746	0.783381	0.275358	-1.5084	0.30193	0.999993	no
Solyc01g067170.1	chr1:67966907-67967471	0.0395721	0.0371442	-0.0913458	0.996435	1	no
Solyc01g067180.2	chr1:67996152-67997659	1.27735	1.75209	0.455928	0.704846	0.999993	no
Solyc01g067200.1	chr1:68003060-68004457	0	0.000414059	1.79769e+308	0.484306	1	no
Solyc01g067210.2	chr1:68009110-68014246	0.407056	0.153479	-1.40719	0.301255	1	no
Solyc01g067220.1,Solyc01g067230.2,Solyc01g067240.2,Solyc01g067250.2	chr1:68016481-68023460	1.65555	1.23168	-0.426692	0.72586	0.999993	no
Solyc01g067260.2,Solyc01g067270.2	chr1:68048906-68064440	3.717	2.44019	-0.607146	0.558229	0.999993	no
Solyc01g067290.2	chr1:68104857-68112618	153.962	135.244	-0.187005	0.807103	0.999993	no
Solyc01g067320.1	chr1:68153339-68153897	0	8.86518	1.79769e+308	0.168256	0.999993	no
Solyc01g067330.2	chr1:68195802-68198270	0.178679	2.00888	3.49095	0.0279277	0.611529	no
Solyc01g067340.1	chr1:68200192-68200974	0	0	0	1	1	no
Solyc01g067370.2	chr1:68228862-68230526	0	0.166668	1.79769e+308	0.10066	1	no
Solyc01g067390.2	chr1:68257410-68268333	22.7355	16.5033	-0.462194	0.466167	0.999993	no
Solyc01g067460.1	chr1:68546174-68546483	62.0642	108.791	0.809721	0.605475	0.999993	no
Solyc01g067480.2	chr1:68566913-68579332	9.57356	6.3012	-0.603428	0.417351	0.999993	no
Solyc01g067500.2	chr1:68612537-68622917	20.2787	17.0376	-0.251244	0.712488	0.999993	no
Solyc01g067510.2	chr1:68629957-68632882	14.7688	15.9324	0.109409	0.889249	0.999993	no
Solyc01g067520.2	chr1:68654326-68658237	0.0242185	0.0195006	-0.31259	0.87821	1	no
Solyc01g067530.2	chr1:68662364-68673704	21.6205	14.749	-0.551784	0.43589	0.999993	no
Solyc01g067540.1	chr1:68687672-68688638	7.0185e-05	0	-1.79769e+308	0.491358	1	no
Solyc01g067570.2	chr1:68772084-68774451	3.02	2.33299	-0.372367	0.726749	0.999993	no
Solyc01g067600.2,Solyc01g067610.2	chr1:68830196-68841850	5.89427	4.64094	-0.344895	0.944497	0.999993	no
Solyc01g067620.2	chr1:68844694-68846621	0.287544	0.216401	-0.410075	0.779656	1	no
Solyc01g067640.2	chr1:68901540-68907289	12.8139	11.2016	-0.194001	0.800363	0.999993	no
Solyc01g067650.1	chr1:68911695-68912881	0	0	0	1	1	no
BMY3	chr1:68944012-68947184	53.5356	27.5321	-0.959384	0.130583	0.999993	no
Solyc01g067670.2	chr1:68951287-68954803	0	2.29532	1.79769e+308	0.276223	0.999993	no
NHX3	chr1:69042077-69046945	10.6189	15.145	0.512217	0.432418	0.999993	no
Solyc01g067730.2	chr1:69065031-69067385	354.68	370.671	0.0636211	0.923551	0.999993	no
SODCC.5	chr1:69074002-69078931	392.359	344.729	-0.186714	0.781529	0.999993	no
Solyc01g067750.2	chr1:69081891-69096361	63.7972	64.8475	0.0235575	0.972829	0.999993	no
Solyc01g067770.1	chr1:69135333-69136320	0	0	0	1	1	no
Solyc01g067780.1	chr1:69150082-69152794	0	0	0	1	1	no
Solyc01g067790.2	chr1:69160562-69166661	3.46094	2.25051	-0.62091	0.412111	0.999993	no
Solyc01g067820.2	chr1:69190397-69192447	15.1924	12.5068	-0.280643	0.729906	0.999993	no
Solyc01g067840.2	chr1:69200854-69201389	0	0	0	1	1	no
Solyc01g067850.2	chr1:69221004-69223306	0	0	0	1	1	no
Solyc01g067860.2	chr1:69230426-69232025	0	0	0	1	1	no
Solyc01g067870.2	chr1:69251011-69252672	0	0	0	1	1	no
Solyc01g067880.1	chr1:69252935-69255155	0	0	0	1	1	no
Solyc01g067900.2	chr1:69313980-69314853	97.3803	94.0458	-0.0502668	0.93643	0.999993	no
Solyc01g067920.1	chr1:69321147-69323144	0	0	0	1	1	no
Solyc01g067930.2	chr1:69332147-69333951	13.882	15.4188	0.151467	0.882698	0.999993	no
Solyc01g067950.1	chr1:69360492-69360714	0	0	0	1	1	no
Solyc01g067960.1	chr1:69393169-69393466	0	0	0	1	1	no
Solyc01g067970.1	chr1:69400118-69400415	0	0	0	1	1	no
Solyc01g067990.1	chr1:69428889-69429788	0	0	0	1	1	no
Solyc01g068000.2	chr1:69442202-69447222	5.49429	13.4036	1.28662	0.128461	0.999993	no
Solyc01g068010.1	chr1:69451014-69452093	0	0	0	1	1	no
Solyc01g068040.1	chr1:69461768-69462605	0.614046	0	-1.79769e+308	0.0920923	1	no
Solyc01g068050.2	chr1:69470002-69474424	8.21132	5.1613	-0.66988	0.438135	0.999993	no
Solyc01g068070.2	chr1:69490515-69508798	2.78407	2.0575	-0.436306	0.587214	0.999993	no
Solyc01g068120.2	chr1:69624077-69625854	0	0	0	1	1	no
Solyc01g068140.2	chr1:69640063-69648699	2.70282	2.77584	0.0384594	0.978928	0.999993	no
Solyc01g068170.2	chr1:69666091-69671384	3.90389	3.31322	-0.236676	0.765992	0.999993	no
Solyc01g068180.2	chr1:69674264-69678637	1.85774	1.82852	-0.0228697	0.980995	0.999993	no
Solyc01g068210.2	chr1:69695531-69709199	15.4496	14.3094	-0.110602	0.884312	0.999993	no
Solyc01g068230.1	chr1:69723747-69726050	0	0	0	1	1	no
Solyc01g068240.2	chr1:69744120-69754161	28.7791	20.6069	-0.481896	0.444456	0.999993	no
Solyc01g068270.2	chr1:69799289-69803806	9.76235	9.13654	-0.0955817	0.894299	0.999993	no
Solyc01g068340.2	chr1:69946443-69955860	0.880122	0.271883	-1.69472	0.153778	0.999993	no
Solyc01g068350.2	chr1:69958659-69960995	0.894866	0.520279	-0.782385	0.566882	0.999993	no
Solyc01g068360.2	chr1:69961751-69967054	3.00727	2.62403	-0.19667	0.823229	0.999993	no
Solyc01g068400.2	chr1:70011634-70020149	30.3201	39.2467	0.372296	0.583518	0.999993	no
Solyc01g068410.2	chr1:70058864-70061867	2.11527	0.691698	-1.61263	0.132385	0.999993	no
Solyc01g068420.2	chr1:70063082-70065604	0	0	0	1	1	no
Solyc01g068430.1	chr1:70069742-70072957	0.227482	0	-1.79769e+308	0.113115	1	no
Solyc01g068440.1	chr1:70080118-70083873	0	0	0	1	1	no
Solyc01g068450.2	chr1:70086337-70090777	5.50063	5.67915	0.0460777	0.957968	0.999993	no
Solyc01g068480.2	chr1:70111268-70125144	8.8349	7.58762	-0.219568	0.727567	0.999993	no
Solyc01g068490.2	chr1:70128039-70130798	0.611418	0.833071	0.44628	0.654246	0.999993	no
Solyc01g068500.2	chr1:70131981-70142492	0.348701	0.53108	0.606939	0.607013	1	no
Solyc01g068540.2	chr1:70151030-70157046	2.31956	1.65424	-0.487685	0.585411	0.999993	no
Solyc01g068550.2	chr1:70160715-70161864	0	0	0	1	1	no
Solyc01g068580.2	chr1:70178636-70187719	18.1137	11.9264	-0.60293	0.385364	0.999993	no
Solyc01g068590.2,Solyc01g068600.2,Solyc01g068610.2	chr1:70191009-70220243	16.1674	14.3836	-0.168659	0.946216	0.999993	no
Solyc01g068620.2	chr1:70221048-70224411	54.6223	55.5154	0.0233983	0.970406	0.999993	no
Solyc01g068630.2	chr1:70226605-70230041	0.36314	0.261587	-0.473234	0.762628	1	no
Solyc01g068640.2	chr1:70233997-70245028	12.8612	7.21769	-0.833412	0.308383	0.999993	no
YFE37	chr1:70261787-70263255	348.11	849.117	1.28642	0.111187	0.999993	no
Solyc01g073700.2	chr1:70318682-70320465	5.32505	3.71986	-0.517548	0.512307	0.999993	no
Solyc01g073710.2	chr1:70324521-70325265	10.9982	11.6587	0.0841449	0.920137	0.999993	no
Solyc01g073720.2	chr1:70326934-70327485	1.7663	4.32689	1.2926	0.332516	0.999993	no
Solyc01g073740.2	chr1:70355739-70364592	36.6423	46.3994	0.340596	0.617039	0.999993	no
Solyc01g073750.2	chr1:70366548-70395125	18.6035	11.3466	-0.71331	0.326239	0.999993	no
Solyc01g073760.2	chr1:70396276-70396790	257.354	1.2755	-7.65655	4.74955e-06	0.00118032	yes
Solyc01g073770.2	chr1:70398108-70399192	10.4829	6.36775	-0.719186	0.361841	0.999993	no
Solyc01g073890.2	chr1:70464107-70465600	0	0.056679	1.79769e+308	0.168256	1	no
Solyc01g073900.2	chr1:70468056-70470202	9.76924	10.6705	0.127304	0.849137	0.999993	no
Solyc01g073910.2	chr1:70493757-70495815	9.09862	28.8335	1.66402	0.058314	0.830415	no
Solyc01g073930.2	chr1:70515873-70522233	4.50416	3.31302	-0.443109	0.624718	0.999993	no
Solyc01g073950.2	chr1:70543415-70547894	6.30181	6.36419	0.0142101	0.98335	0.999993	no
Solyc01g073970.2	chr1:70564084-70564659	137.195	86.4123	-0.666923	0.318643	0.999993	no
Solyc01g073990.2	chr1:70571890-70572683	1.96431	0.242587	-3.01745	0.043098	0.73958	no
Solyc01g074020.2	chr1:70586851-70593160	4.53905	3.53918	-0.358974	0.709621	0.999993	no
Solyc01g074030.2	chr1:70603705-70610676	301.021	275.426	-0.128197	0.866905	0.999993	no
Solyc01g074040.1	chr1:70611498-70616784	0	0	0	1	1	no
Solyc01g074050.1	chr1:70623989-70624877	0	0	0	1	1	no
Solyc01g074060.1	chr1:70625718-70626668	0	0	0	1	1	no
Solyc01g079060.2,Solyc01g079070.2	chr1:70642328-70657936	3.91041	3.74539	-0.0622035	0.965217	0.999993	no
Solyc01g079090.2	chr1:70668180-70673636	165.134	190.831	0.208662	0.888496	0.999993	no
Solyc01g079100.2	chr1:70675983-70679430	7.26714	4.35155	-0.73986	0.331513	0.999993	no
Solyc01g079110.2	chr1:70680756-70681377	362.602	272.006	-0.414749	0.512835	0.999993	no
Solyc01g079130.1	chr1:70719257-70721952	0.220356	0.0521183	-2.07998	0.261652	1	no
Solyc01g079140.2	chr1:70734577-70735148	1.86678	1.65964	-0.169679	0.900707	0.999993	no
Solyc01g079180.2	chr1:70787713-70790317	9.97228	7.76608	-0.360737	0.606305	0.999993	no
Solyc01g079210.2	chr1:70807836-70820929	10.0652	6.8581	-0.5535	0.673963	0.999993	no
Solyc01g079230.2	chr1:70832049-70839060	21.6185	14.4893	-0.577278	0.394345	0.999993	no
-	chr1:70843736-70849185	63.4136	51.9448	-0.287815	0.66023	0.999993	no
Solyc01g079260.2	chr1:70866241-70868698	11.9246	9.3455	-0.351601	0.624695	0.999993	no
Solyc01g079280.1	chr1:70879636-70879801	0	0	0	1	1	no
Solyc01g079310.2	chr1:70898329-70904143	6.79949	8.60731	0.340137	0.687555	0.999993	no
Solyc01g079340.2	chr1:70944254-70951735	15.8083	12.7319	-0.312229	0.623042	0.999993	no
Solyc01g079350.2	chr1:70953496-70958281	18.4302	19.6706	0.0939708	0.895094	0.999993	no
Solyc01g079370.2	chr1:70965875-70969622	0.585307	0.190978	-1.61579	0.173867	1	no
Solyc01g079380.1	chr1:70972796-70974284	0	0	0	1	1	no
EZ1	chr1:70975484-70993949	4.71082	7.42436	0.656287	0.544757	0.999993	no
Solyc01g079420.2	chr1:71005940-71009193	96.2585	120.793	0.327551	0.605123	0.999993	no
Solyc01g079440.1	chr1:71009673-71012704	0	0	0	1	1	no
Solyc01g079470.2	chr1:71027261-71027968	205.787	2338.38	3.50628	5.63337e-06	0.00133485	yes
Solyc01g079490.2	chr1:71038680-71056745	9.02846	6.01197	-0.586641	0.71511	0.999993	no
Solyc01g079500.2	chr1:71059736-71065826	30.3391	21.4484	-0.50031	0.427989	0.999993	no
Solyc01g079510.2	chr1:71067924-71090877	6.14331	6.89866	0.167302	0.821466	0.999993	no
Solyc01g079520.2	chr1:71091744-71102342	7.78706	4.7897	-0.701143	0.738091	0.999993	no
Solyc01g079540.2	chr1:71122243-71131393	173.812	154.204	-0.172687	0.787049	0.999993	no
Solyc01g079550.2	chr1:71122243-71131393	1.54787	0.885559	-0.80562	0.922802	0.999993	no
Solyc01g079560.2	chr1:71142572-71144461	0	0	0	1	1	no
SLARF/XYL2	chr1:71151784-71157448	10.6028	7.90499	-0.423613	0.517992	0.999993	no
Solyc01g079580.2	chr1:71185957-71188543	7.84405	22.6508	1.52989	0.0202137	0.532189	no
Solyc01g079590.2	chr1:71205331-71212873	33.9952	29.0901	-0.224802	0.731555	0.999993	no
MYB12	chr1:71255591-71258927	9.04438	1.33001	-2.76559	0.0168192	0.47936	no
Solyc01g079630.2	chr1:71261686-71266574	5.35082	4.15487	-0.364958	0.663058	0.999993	no
Solyc01g079650.2	chr1:71283772-71295940	10.8584	8.14372	-0.41505	0.593604	0.999993	no
Solyc01g079680.2	chr1:71305961-71308978	47.0762	32.888	-0.517437	0.465742	0.999993	no
Solyc01g079740.2	chr1:71385090-71386186	14.9716	6.92752	-1.11181	0.128849	0.999993	no
Solyc01g079760.2	chr1:71416625-71424710	17.7722	19.1374	0.106769	0.86958	0.999993	no
Solyc01g079770.2	chr1:71425484-71426806	13.9182	10.3037	-0.433813	0.546649	0.999993	no
AGPL3	chr1:71433352-71437595	254.707	234.581	-0.118756	0.874639	0.999993	no
Solyc01g079810.2	chr1:71451797-71457700	8.4053	10.3311	0.297621	0.711011	0.999993	no
Solyc01g079860.2	chr1:71503245-71513306	7.61815	12.0219	0.658152	0.346014	0.999993	no
Solyc01g079960.2	chr1:71620731-71622320	0	0.000292446	1.79769e+308	0.471914	1	no
Solyc01g079970.2	chr1:71623964-71625400	0	0	0	1	1	no
Solyc01g080040.2	chr1:71667982-71675584	4.35587	7.30777	0.74647	0.527406	0.999993	no
Solyc01g080050.2	chr1:71683226-71685011	2.23652	1.56838	-0.511977	0.702588	0.999993	no
Solyc01g080150.2	chr1:71838476-71840230	0.75625	3.33615	2.14125	0.032195	0.654108	no
Solyc01g080160.2	chr1:71859757-71868946	14.0499	21.899	0.64031	0.78251	0.999993	no
Solyc01g080170.2	chr1:71896233-71905652	6.27798	6.92402	0.141309	0.847557	0.999993	no
Solyc01g080180.2	chr1:71906723-71912927	5.83758	5.34293	-0.12774	0.879173	0.999993	no
Solyc01g080190.2	chr1:71913611-71915846	1.98876	2.14054	0.106106	0.898904	0.999993	no
Solyc01g080220.2	chr1:71944143-71946126	7.72116	20.5227	1.41033	0.0672192	0.867203	no
Solyc01g080230.2	chr1:71951481-71953722	0	0	0	1	1	no
MAPK13	chr1:71971433-71978931	26.5897	31.8609	0.260918	0.698345	0.999993	no
Solyc01g080260.2	chr1:72003993-72006816	1.5063	2.50255	0.732386	0.355751	0.999993	no
GS,Solyc01g080290.2	chr1:72039594-72046798	2314.36	2147.68	-0.10784	0.933579	0.999993	no
Solyc01g080300.2,Solyc01g080310.2	chr1:72047949-72062990	19.0196	17.7293	-0.101349	0.90671	0.999993	no
Solyc01g080330.2	chr1:72068094-72070591	64.8129	100.822	0.637459	0.314623	0.999993	no
Solyc01g080360.2	chr1:72102427-72121647	3.96538	3.72801	-0.0890546	0.929374	0.999993	no
Solyc01g080380.2	chr1:72135849-72136949	1.48498	2.18623	0.558004	0.600674	0.999993	no
Solyc01g080390.1	chr1:72143349-72146538	0	0	0	1	1	no
Solyc01g080400.2	chr1:72157345-72163445	5.9629	6.40125	0.102342	0.904098	0.999993	no
Solyc01g080410.2	chr1:72165086-72166165	4.43644	3.09822	-0.517966	0.594468	0.999993	no
Solyc01g080430.2	chr1:72176251-72182265	6.44995	8.1869	0.344029	0.628558	0.999993	no
Solyc01g080460.2	chr1:72206072-72214485	5.67721	8.02471	0.499268	0.44341	0.999993	no
Solyc01g080470.2	chr1:72218391-72222088	10.3845	7.95897	-0.383775	0.613252	0.999993	no
Solyc01g080480.2	chr1:72223107-72225205	0.105922	0.040865	-1.37407	0.473497	1	no
Solyc01g080510.2	chr1:72268304-72272915	53.974	56.1674	0.0574684	0.936711	0.999993	no
Solyc01g080520.2	chr1:72274207-72277758	0.0438671	0.0345183	-0.345777	0.865397	1	no
Solyc01g080530.2	chr1:72279434-72287944	15.6669	13.6942	-0.194153	0.774478	0.999993	no
Solyc01g080540.2	chr1:72299196-72301457	76.6428	87.2719	0.187367	0.807938	0.999993	no
Solyc01g080600.2	chr1:72349618-72353281	18.9281	97.9748	2.37188	0.00359529	0.188104	no
Solyc01g080620.2	chr1:72360029-72370043	5.4538	6.65795	0.287816	0.668628	0.999993	no
Solyc01g080630.1	chr1:72387453-72387603	0	0	0	1	1	no
Solyc01g080640.2	chr1:72398455-72405075	40.2302	54.1386	0.428378	0.53269	0.999993	no
Solyc01g080670.2	chr1:72426004-72434691	10.2779	10.9474	0.091041	0.905854	0.999993	no
Solyc01g080680.2	chr1:72437120-72440809	0	0.0864432	1.79769e+308	0.121731	1	no
Solyc01g080690.2	chr1:72441863-72449009	8.41746	14.2961	0.764159	0.34232	0.999993	no
Solyc01g080700.2	chr1:72457379-72466456	3.66808	4.66024	0.345377	0.717479	0.999993	no
Solyc01g080710.1	chr1:72468183-72468342	0	0	0	1	1	no
Solyc01g080720.2	chr1:72469459-72474630	1.12424	0.90526	-0.312548	0.721692	0.999993	no
Solyc01g080750.2	chr1:72488751-72490161	81.218	43.1738	-0.911641	0.149971	0.999993	no
Solyc01g080780.2	chr1:72526369-72529831	13.6041	12.6201	-0.108321	0.863456	0.999993	no
Solyc01g080810.2	chr1:72600988-72623881	40.6788	33.289	-0.289232	0.658942	0.999993	no
Solyc01g080820.1	chr1:72625030-72625558	0	0	0	1	1	no
Solyc01g080830.2	chr1:72635274-72653458	4.45481	5.86353	0	1	1	no
Solyc01g080890.2	chr1:72724261-72727265	17.0037	21.8841	0.364035	0.643263	0.999993	no
Solyc01g080900.2	chr1:72751510-72755773	2.69265	1.39171	-0.952168	0.354942	0.999993	no
Solyc01g080910.2	chr1:72759938-72761213	9.69943	14.3247	0.562533	0.445571	0.999993	no
Solyc01g080920.2	chr1:72772976-72774597	1.37155e-06	0	-1.79769e+308	0.497904	1	no
Solyc01g080940.2	chr1:72789734-72793615	9.8572	13.7863	0.483984	0.486916	0.999993	no
Solyc01g080950.2	chr1:72795524-72796979	0	0	0	1	1	no
Solyc01g080970.2	chr1:72815871-72817359	9.57261e-10	2.62004e-05	14.7403	0.999055	1	no
Solyc01g080980.1	chr1:72824630-72824780	0	0	0	1	1	no
Solyc01g080990.2	chr1:72824978-72827678	0.258341	0.460522	0.833997	0.675144	1	no
Solyc01g081040.2	chr1:72863144-72864248	1.87529	7.36903	1.97436	0.0370457	0.696789	no
Solyc01g081050.2	chr1:72868816-72892976	2.13662	2.02805	-0.0752339	0.937779	0.999993	no
XTH5	chr1:72898946-72902179	21.6262	36.8967	0.770711	0.227147	0.999993	no
Solyc01g081070.2	chr1:72907102-72928750	9.49126	10.8391	0.191569	0.779314	0.999993	no
Solyc01g081130.2	chr1:72965703-72966959	0	0	0	1	1	no
Solyc01g081140.1	chr1:72970391-72972339	0.0501178	0	-1.79769e+308	0.148127	1	no
-	chr1:72992416-72993304	1.73952	2.23982	0.364698	0.753359	0.999993	no
Solyc01g081190.2	chr1:72994228-72995987	62.3091	76.6714	0.299246	0.635402	0.999993	no
Solyc01g081250.2	chr1:73022594-73023448	0	0	0	1	1	no
Solyc01g081260.1	chr1:73024609-73025493	0	0	0	1	1	no
Solyc01g081270.2	chr1:73027036-73028378	0.449677	0.61022	0.440441	0.736275	1	no
Solyc01g081280.2	chr1:73030842-73031123	108.147	0	-1.79769e+308	0.148127	0.999993	no
Solyc01g081300.2	chr1:73045037-73052028	23.0713	14.1845	-0.701786	0.27693	0.999993	no
Solyc01g081310.2	chr1:73052519-73079580	11.5133	7.55396	-0.607991	0.664155	0.999993	no
Solyc01g081340.2	chr1:73089915-73091629	0.39045	0.898096	1.20173	0.360028	0.999993	no
Solyc01g081360.1	chr1:73099683-73100139	0	0	0	1	1	no
Solyc01g081390.2	chr1:73112099-73113905	41.2727	43.9089	0.0893247	0.887223	0.999993	no
Solyc01g081400.2	chr1:73119944-73125023	5.00324	3.52003	-0.507275	0.793984	0.999993	no
Solyc01g081420.1,Solyc01g081430.2	chr1:73127142-73157200	4.99986	3.17909	-0.653275	0.368571	0.999993	no
Solyc01g081480.2	chr1:73193834-73197852	92.8378	45.6427	-1.02433	0.148399	0.999993	no
Solyc01g081490.2	chr1:73199205-73204884	73.8558	68.094	-0.117183	0.860246	0.999993	no
LHP1	chr1:73210933-73216952	36.8783	28.1249	-0.390927	0.534937	0.999993	no
Solyc01g081510.2	chr1:73219129-73220362	5.5047	4.15987	-0.404125	0.624281	0.999993	no
Solyc01g081550.1	chr1:73252443-73252804	0	0	0	1	1	no
Solyc01g081560.2	chr1:73258596-73261734	0.515079	0.515619	0.00151173	0.998831	1	no
Solyc01g081570.2	chr1:73275834-73278744	71.656	142.28	0.989575	0.143769	0.999993	no
Solyc01g081620.2	chr1:73325182-73327400	0.357443	0.456868	0.354067	0.772227	1	no
Solyc01g081630.2	chr1:73337517-73342163	0	0	0	1	1	no
Solyc01g086640.2	chr1:73378677-73382504	2.23623	2.77195	0.309833	0.701651	0.999993	no
Solyc01g086680.2	chr1:73403384-73411238	0	0.0888014	1.79769e+308	0.398906	1	no
Solyc01g086700.2	chr1:73416117-73418591	0	0.104034	1.79769e+308	0.0859871	1	no
Solyc01g086710.2	chr1:73419330-73436901	9.45153	4.72922	-0.998945	0.150221	0.999993	no
Solyc01g086730.2	chr1:73445059-73446574	0.215235	0.234206	0.121868	0.935895	1	no
Solyc01g086740.2	chr1:73447784-73457353	20.1086	14.4095	-0.480789	0.452904	0.999993	no
Solyc01g086760.2	chr1:73488700-73489179	0.105401	0.450541	2.09577	0.724182	1	no
Solyc01g086770.1	chr1:73491175-73491428	0	0	0	1	1	no
-	chr1:73495303-73496239	0.9569	7.5967	2.98893	0.125128	0.999993	no
Solyc01g086780.1	chr1:73497899-73498412	0	0.34537	1.79769e+308	0.168256	1	no
Solyc01g086790.1	chr1:73498508-73498925	0	0	0	1	1	no
Solyc01g086830.2	chr1:73526105-73527528	51.9968	0.184649	-8.13749	2.58304e-07	0.000138519	yes
Solyc01g086840.1	chr1:73529362-73530802	1.50151	1.61371	0.103972	0.936632	0.999993	no
Solyc01g086860.2	chr1:73539704-73548284	8.20907	15.3887	0.906585	0.278237	0.999993	no
Solyc01g086880.1	chr1:73563509-73565367	0	0	0	1	1	no
Solyc01g086900.2	chr1:73577896-73585260	38.9338	42.5119	0.126842	0.862982	0.999993	no
Solyc01g086920.2	chr1:73587263-73588791	159.595	213.267	0.418248	0.532077	0.999993	no
Solyc01g086940.2,Solyc01g086950.2	chr1:73608789-73628399	15.8764	12.4294	-0.353128	0.738948	0.999993	no
Solyc01g086980.2	chr1:73656970-73669584	7.99127	5.7468	-0.475666	0.53609	0.999993	no
Solyc01g086990.2	chr1:73674807-73683304	12.3168	9.27695	-0.408908	0.518025	0.999993	no
Solyc01g087010.2	chr1:73694400-73695902	0	0.789981	1.79769e+308	0.0451899	0.752779	no
Solyc01g087020.2	chr1:73702805-73703427	4.86092	6.29237	0.372374	0.730948	0.999993	no
Solyc01g087040.2	chr1:73725747-73726716	129.405	200.677	0.632978	0.323751	0.999993	no
Solyc01g087080.2	chr1:73777029-73779478	15.9056	7.41455	-1.10111	0.163919	0.999993	no
Solyc01g087120.2	chr1:73799913-73805436	212.432	162.443	-0.387066	0.56441	0.999993	no
Solyc01g087130.2	chr1:73815708-73818027	0.95831	1.03378	0.109368	0.924329	0.999993	no
Solyc01g087140.2	chr1:73828204-73832676	8.23681	3.66696	-1.1675	0.136173	0.999993	no
Solyc01g087150.2	chr1:73844429-73851926	2.2468	1.25638	-0.838598	0.382829	0.999993	no
Solyc01g087160.2	chr1:73862844-73867102	13.6337	13.1506	-0.052056	0.987453	0.999993	no
Solyc01g087230.2	chr1:73913145-73918651	15.8346	13.6596	-0.213167	0.746279	0.999993	no
Solyc01g087240.2	chr1:73937959-73944608	7.63439	7.55523	-0.0150377	0.986264	0.999993	no
Solyc01g087280.1	chr1:73976401-73980711	0	0	0	1	1	no
Solyc01g087440.2,Solyc01g087450.2	chr1:74169483-74185851	2.94972	2.93205	-0.0086688	0.991969	0.999993	no
Solyc01g087460.1	chr1:74186000-74188784	0	0	0	1	1	no
Solyc01g087470.2	chr1:74188959-74196403	7.14435	8.70214	0.284566	0.736013	0.999993	no
Solyc01g087480.1	chr1:74197001-74197268	0	22.0547	1.79769e+308	0.168256	0.999993	no
Solyc01g087490.2	chr1:74199781-74205447	7.48696	9.77585	0.384841	0.624152	0.999993	no
Solyc01g087520.2	chr1:74221191-74222066	165.134	234.708	0.507226	0.433985	0.999993	no
Solyc01g087530.2	chr1:74228428-74238478	6.73664	7.90585	0.230891	0.767513	0.999993	no
Solyc01g087540.2	chr1:74242393-74244767	64.3757	41.6049	-0.629764	0.317798	0.999993	no
Solyc01g087560.2	chr1:74268027-74274007	62.5733	71.7311	0.197051	0.757267	0.999993	no
Solyc01g087590.2	chr1:74304468-74310198	3.78592	1.63825	-1.20848	0.237482	0.999993	no
Solyc01g087600.2	chr1:74313469-74318705	9.90927	6.59311	-0.587819	0.371082	0.999993	no
Solyc01g087620.2	chr1:74338940-74344371	76.7605	91.1893	0.2485	0.760786	0.999993	no
Solyc01g087650.2,Solyc01g087660.2	chr1:74351774-74359796	18.5254	31.9669	0.787078	0.800707	0.999993	no
Solyc01g087680.2	chr1:74370411-74374466	47.2878	101.872	1.10722	0.0814258	0.936795	no
Solyc01g087700.1	chr1:74380149-74380521	0	0	0	1	1	no
Solyc01g087710.2	chr1:74383078-74384666	8.78745	23.1658	1.39848	0.0740507	0.899806	no
Solyc01g087720.2	chr1:74386245-74416882	7.34919	4.46799	-0.717959	0.337678	0.999993	no
Solyc01g087730.2	chr1:74419416-74424513	483.327	516.744	0.0964499	0.904797	0.999993	no
Solyc01g087740.1	chr1:74428302-74430612	1.20329	1.97475	0.714678	0.421786	0.999993	no
SBT4A	chr1:74444500-74447330	7.46443	25.4748	1.77097	0.00634615	0.266643	no
SBT4C	chr1:74449519-74452175	1.50301	11.9192	2.98735	9.16537e-05	0.0131465	yes
Solyc01g087800.2	chr1:74452784-74455148	0.796467	18.5457	4.54133	7.5379e-08	5.48598e-05	yes
Solyc01g087810.2	chr1:74457666-74460205	0.558299	1.94625	1.80158	0.0593916	0.83264	no
SBT4B	chr1:74463597-74466208	0.0964207	0.515266	2.4179	0.0668608	1	no
Solyc01g087830.1	chr1:74473576-74474541	0	0.17152	1.79769e+308	0.168256	1	no
SBT4E	chr1:74475422-74478080	0	0.0790262	1.79769e+308	0.10066	1	no
SBT3	chr1:74480716-74483824	3.6276	10.7889	1.57246	0.021121	0.541389	no
Solyc01g087860.2	chr1:74484806-74485670	3.03557	1.63685	-0.891047	0.411509	0.999993	no
Solyc01g087880.2	chr1:74513037-74515849	20.7577	14.7138	-0.496473	0.539236	0.999993	no
Solyc01g087890.2	chr1:74519199-74522762	9.39456	16.6338	0.824217	0.254051	0.999993	no
Solyc01g087980.2	chr1:74589487-74596854	1.48833	1.46146	-0.026281	0.982056	0.999993	no
Solyc01g088010.1	chr1:74612627-74613407	0	0	0	1	1	no
Solyc01g088020.2,Solyc01g088040.2	chr1:74630071-74650019	558.039	55.0772	-3.34084	0.336483	0.999993	no
Solyc01g088030.2	chr1:74630071-74650019	6.83924	6.76647	-0.0154329	0.996699	0.999993	no
Solyc01g088050.2	chr1:74660521-74662433	13.1774	19.5763	0.571039	0.374589	0.999993	no
Solyc01g088080.2	chr1:74678731-74687543	74.9183	39.6768	-0.917022	0.15611	0.999993	no
Solyc01g088100.2	chr1:74720895-74725858	42.2851	43.599	0.0441455	0.954222	0.999993	no
[truncated: 32,832 more rows]

## Sheet: Transcripts in TMXA48-4-0
gene	locus	FPKM b	FPKM a	log2 fold change	P value	FDR	Significant
Solyc00g005000.2	chr0:16436-18189	0	0.0360858	1.79769e+308	0.227007	1	no
Solyc00g005020.1	chr0:68061-68764	0	0	0	1	1	no
Solyc00g005040.2	chr0:550919-551576	3.87432	0.344039	-3.4933	0.091159	0.655893	no
Solyc00g005100.1	chr0:1115783-1117712	0	3e-05	1.79769e+308	0.495111	1	no
Solyc00g005150.1	chr0:1204072-1205342	0	0.0149966	1.79769e+308	0.34747	1	no
Solyc00g005180.1	chr0:1735070-1735289	0	0	0	1	1	no
Solyc00g005280.1	chr0:2190960-2191463	0	0	0	1	1	no
Solyc00g005420.1	chr0:2244284-2244817	0	0	0	1	1	no
Solyc00g005450.1	chr0:2466346-2466610	0	0	0	1	1	no
Solyc00g005480.1	chr0:2612587-2614203	0	0	0	1	1	no
Solyc00g005490.1	chr0:2763973-2764456	0	0	0	1	1	no
Solyc00g005860.1	chr0:3434262-3434662	0	1.5537	1.79769e+308	0.136696	0.760791	no
Solyc00g005980.1	chr0:3916174-3916960	0	0	0	1	1	no
Solyc00g006010.1	chr0:3944222-3944801	0	0	0	1	1	no
Solyc00g006020.1	chr0:3945102-3945420	0	0	0	1	1	no
Solyc00g006050.1	chr0:3973450-3974270	0	0	0	1	1	no
Solyc00g006090.1	chr0:4009711-4010700	0	0	0	1	1	no
Solyc00g006170.1	chr0:4101281-4101893	0	0	0	1	1	no
Solyc00g006250.1	chr0:4147268-4147568	0	0	0	1	1	no
Solyc00g006470.1	chr0:4196742-4198543	1661.6	32.422	-5.67946	0.202328	0.929968	no
Solyc00g006480.1	chr0:4234302-4235159	0	0	0	1	1	no
Solyc00g006490.2	chr0:4296952-4316452	6.48974	5.57887	-0.218186	0.874257	0.999997	no
Solyc00g006510.1	chr0:4372349-4372637	0	0	0	1	1	no
Solyc00g006520.1	chr0:4372970-4373577	0	0	0	1	1	no
Solyc00g006660.1	chr0:5630494-5630647	0	0	0	1	1	no
Solyc00g006680.1	chr0:5631468-5631876	22764.1	22.9079	-9.9567	6.66e-15	4.68e-12	yes
Solyc00g006690.2	chr0:5655375-5656165	4915.57	15.3577	-8.32225	1.47e-11	4.67e-09	yes
Solyc00g006700.1	chr0:5737089-5737239	0	0	0	1	1	no
TAL	chr0:5777116-5780677	13.9193	25.8116	0.890935	0.419946	0.999997	no
Solyc00g006810.2	chr0:5786752-5791413	45.8627	27.6999	-0.72744	0.512285	0.999997	no
Solyc00g006820.2	chr0:5822002-5826049	9.80523	13.724	0.485074	0.72063	0.999997	no
Solyc00g006840.2	chr0:6188892-6189237	0	0	0	1	1	no
Solyc00g006870.1	chr0:6406876-6407071	0	0	0	1	1	no
Solyc00g006880.1	chr0:6435740-6436803	0	0	0	1	1	no
Solyc00g006890.1	chr0:6448976-6449557	0	0	0	1	1	no
Solyc00g006900.1	chr0:6520305-6520791	0.0363452	0.0366238	0.011017	0.998641	1	no
Solyc00g007050.1	chr0:6663506-6663665	0	0	0	1	1	no
Solyc00g007090.2	chr0:6702267-6706161	10.6455	11.7658	0.144355	0.91371	0.999997	no
Solyc00g007110.2,Solyc00g007120.2	chr0:6716968-6738704	2.72201	3.27036	0.264776	0.907319	0.999997	no
Solyc00g007150.2	chr0:6749921-6751882	1.60958	4.20928	1.38689	0.641685	0.999997	no
Solyc00g007160.1	chr0:6759158-6759662	0	0.667285	1.79769e+308	0.127251	1	no
Solyc00g007170.1	chr0:6760469-6761009	0	0	0	1	1	no
Solyc00g007180.1	chr0:6783469-6784781	0	0	0	1	1	no
Solyc00g007200.2	chr0:6816891-6823524	2.02002	4.50368	1.15674	0.43774	0.999997	no
Solyc00g007210.1	chr0:6837114-6837288	0	0	0	1	1	no
Solyc00g007220.2	chr0:6848264-6849337	2.06265	2.30288	0.158939	0.911406	0.999997	no
Solyc00g007230.1	chr0:6858658-6859303	0	0	0	1	1	no
Solyc00g007240.1	chr0:6887937-6888213	0	0	0	1	1	no
Solyc00g007250.1	chr0:6889549-6890026	0	0	0	1	1	no
Solyc00g007260.2	chr0:6896012-6900521	4.81224	7.81425	0.6994	0.507283	0.999997	no
Solyc00g007560.1	chr0:7235868-7238318	0	0	0	1	1	no
Solyc00g007610.1	chr0:7350592-7350738	0	0	0	1	1	no
Solyc00g007990.1	chr0:7517490-7517910	0	0	0	1	1	no
Solyc00g008260.1	chr0:7840914-7841196	0	0	0	1	1	no
Solyc00g008270.1	chr0:7873061-7873226	0	0	0	1	1	no
Solyc00g008570.2	chr0:8347555-8348657	827272	471.562	-10.7767	0	0	yes
Solyc00g008580.1	chr0:8348717-8348989	7734.18	27.9117	-8.11424	0.0122733	0.197012	no
Solyc00g008680.2	chr0:8473131-8492073	39.525	73.8501	0.901836	0.51048	0.999997	no
Solyc00g008900.1	chr0:8619822-8621514	0	0	0	1	1	no
Solyc00g008910.1	chr0:8642095-8642245	0	0	0	1	1	no
Solyc00g009020.2	chr0:8742083-8746574	72.4557	85.0202	0.230706	0.852844	0.999997	no
Solyc00g009040.2	chr0:8760795-8764776	0.0861136	0.195761	1.18478	0.495484	1	no
Solyc00g009060.2	chr0:8772358-8774693	15.1989	10.8149	-0.490941	0.649644	0.999997	no
Solyc00g009080.2	chr0:8777356-8780369	8.34759	9.41983	0.174342	0.907114	0.999997	no
5PT2,Solyc00g009130.2,Solyc00g009140.2	chr0:8812894-8837855	30.7246	18.1291	-0.761084	0.866338	0.999997	no
Solyc00g009120.2	chr0:8812894-8837855	23.4448	8.55492	-1.45444	0.567321	0.999997	no
Solyc00g009240.1	chr0:8899553-8899922	0	0	0	1	1	no
Solyc00g009440.1	chr0:9130582-9130765	0	0	0	1	1	no
Solyc00g009760.2	chr0:9352303-9353234	26299.9	136.226	-7.59291	8.77e-08	1.12e-05	yes
Solyc00g009770.1	chr0:9354440-9354677	0	1.6551	1.79769e+308	0.227007	0.961522	no
Solyc00g009790.1	chr0:9362306-9362889	0	0	0	1	1	no
Solyc00g010100.1	chr0:9584957-9795528	0	0	0	1	1	no
Solyc00g010210.1	chr0:9584957-9795528	0	0	0	1	1	no
Solyc00g010410.1	chr0:9584957-9795528	0	0	0	1	1	no
Solyc00g010420.1	chr0:9584957-9795528	0	0	0	1	1	no
Solyc00g010550.1	chr0:9801985-10078483	504451	540.572	-9.86601	0.0814607	0.625464	no
Solyc00g010790.1	chr0:9801985-10078483	0	0	0	1	1	no
Solyc00g010930.1	chr0:9801985-10078483	0	0	0	1	1	no
Solyc00g011130.1	chr0:9801985-10078483	0	0	0	1	1	no
Solyc00g011160.1	chr0:9801985-10078483	2240000	1915.07	-10.1914	4.52e-05	0.00240205	yes
Solyc00g011550.1	chr0:10230859-10231553	0	0	0	1	1	no
Solyc00g011560.1	chr0:10236163-10238728	0	0	0	1	1	no
Solyc00g011660.1	chr0:10257993-10259284	0	0	0	1	1	no
Solyc00g011880.2	chr0:10330623-10333554	10.0109	7.6826	-0.381907	0.734052	0.999997	no
Solyc00g012090.1	chr0:10406137-10406287	0	0	0	1	1	no
Solyc00g012440.1	chr0:10498365-10511921	4534.8	51.514	-6.45993	2.37e-07	2.59e-05	yes
Solyc00g012430.1	chr0:10498365-10511921	72394.1	33.8147	-11.064	0.0647914	0.563055	no
Solyc00g012650.1	chr0:10554111-10554489	0	0	0	1	1	no
Solyc00g012670.1	chr0:10559703-10561795	0	0	0	1	1	no
Solyc00g012800.1	chr0:10604146-10604302	0	0	0	1	1	no
Solyc00g013100.1	chr0:10664454-10664691	0	1.48355	1.79769e+308	0.227007	0.961522	no
Solyc00g013150.1	chr0:10685403-10685697	61.362	2.4111	-4.66958	0.00422524	0.0898415	no
Solyc00g013170.1	chr0:10689136-10689346	158.065	2.34954	-6.072	0.0089526	0.156805	no
Solyc00g013320.1	chr0:10715393-10715588	0	0	0	1	1	no
Solyc00g014170.1	chr0:10915483-10915768	0	0	0	1	1	no
Solyc00g014180.1	chr0:10918359-10919581	0	0	0	1	1	no
Solyc00g014190.1	chr0:10934338-10934554	0	0	0	1	1	no
Solyc00g014390.1	chr0:10970828-10971095	0	0	0	1	1	no
Solyc00g014790.2	chr0:11057661-11061510	0	0	0	1	1	no
Solyc00g014820.2	chr0:11062990-11063906	0	0	0	1	1	no
Solyc00g014830.2	chr0:11067020-11073608	1.03642	0.820112	-0.337711	0.982766	0.999997	no
Solyc00g014840.1	chr0:11067020-11073608	6.26809	0.304912	-4.36156	0.227075	0.961522	no
Solyc00g014970.1	chr0:11084160-11086494	0	0	0	1	1	no
Solyc00g014980.1	chr0:11087047-11093479	0	0	0	1	1	no
Solyc00g014990.1	chr0:11095773-11096532	0	0	0	1	1	no
Solyc00g015610.1	chr0:11213130-11216611	0	0	0	1	1	no
Solyc00g015740.1	chr0:11231303-11233176	0	0	0	1	1	no
Solyc00g015750.1	chr0:11234321-11236093	0	0	0	1	1	no
Solyc00g015770.1	chr0:11238272-11239724	0	0	0	1	1	no
Solyc00g016490.1	chr0:11354541-11355721	0	0	0	1	1	no
Solyc00g016790.1	chr0:11400161-11400323	0	0	0	1	1	no
Solyc00g017210.1	chr0:11462473-11464575	0	0	0	1	1	no
Solyc00g017540.1	chr0:11514243-11514622	0	0	0	1	1	no
Solyc00g017550.1	chr0:11518108-11518487	0	0	0	1	1	no
Solyc00g017860.1	chr0:11548463-11548718	0	0	0	1	1	no
Solyc00g017870.1	chr0:11550699-11551606	0	0	0	1	1	no
Solyc00g017890.1	chr0:11556430-11557228	0	0	0	1	1	no
Solyc00g017900.1	chr0:11557392-11557818	0	0	0	1	1	no
Solyc00g017910.1	chr0:11558003-11559530	0	0	0	1	1	no
Solyc00g017920.1	chr0:11559600-11560671	0	0	0	1	1	no
Solyc00g017930.1	chr0:11561333-11562276	0	0	0	1	1	no
Solyc00g018760.1	chr0:11662146-11662704	0	0	0	1	1	no
Solyc00g018970.1	chr0:11691009-11691162	71257.2	15.8205	-12.137	4.43e-13	1.88e-10	yes
Solyc00g019610.1	chr0:11761604-11764528	0	0	0	1	1	no
Solyc00g019960.1,Solyc00g019970.2	chr0:11800089-11801283	3.07461	3.13436	0.0277666	0.989366	0.999997	no
Solyc00g019980.2,Solyc00g019990.1,Solyc00g020000.1	chr0:11803001-11807051	1.94642	2.16204	0.15157	0.943074	0.999997	no
Solyc00g020020.2	chr0:11807383-11808523	0.973851	0	-1.79769e+308	0.104967	0.695794	no
ORF206	chr0:11809683-11810304	2.26874	0.543798	-2.06075	0.226294	0.961522	no
Solyc00g020440.1	chr0:11851652-11851847	0	0	0	1	1	no
Solyc00g020540.1	chr0:11859517-11861913	0.0893613	0.023665	-1.91689	0.40927	1	no
Solyc00g020840.2	chr0:11901055-11902403	0.448117	0.237087	-0.918455	0.625441	1	no
Solyc00g020940.1	chr0:11902424-11903940	0	0	0	1	1	no
Solyc00g020950.1	chr0:11904047-11904551	0	0	0	1	1	no
Solyc00g020960.1	chr0:11905007-11908062	0	0	0	1	1	no
Solyc00g020980.1	chr0:11910258-11910471	0	0	0	1	1	no
Solyc00g020990.1	chr0:11911660-11913112	0	0	0	1	1	no
Solyc00g021650.1	chr0:11973279-11973510	0	0	0	1	1	no
Solyc00g022070.1	chr0:12007280-12007518	0	0	0	1	1	no
Solyc00g022920.1	chr0:12091663-12092719	0	0	0	1	1	no
Solyc00g023020.1	chr0:12094243-12095313	0	0	0	1	1	no
Solyc00g023270.1	chr0:12116545-12118947	0	0	0	1	1	no
Solyc00g023470.1	chr0:12129956-12131086	0	0	0	1	1	no
Solyc00g023580.1	chr0:12138596-12138854	0	0	0	1	1	no
Solyc00g023590.2	chr0:12141024-12143724	0	0	0	1	1	no
Solyc00g023600.1	chr0:12145017-12145284	28.8531	0	-1.79769e+308	0.133101	0.753756	no
Solyc00g023700.2	chr0:12150775-12151749	0	0	0	1	1	no
Solyc00g024010.1	chr0:12173182-12173509	0	0	0	1	1	no
Solyc00g024030.1	chr0:12175006-12176254	0	0	0	1	1	no
Solyc00g024050.1	chr0:12178870-12179509	0	0	0	1	1	no
Solyc00g024150.2	chr0:12180217-12182879	320.3	355.947	0.152238	0.899567	0.999997	no
Solyc00g024370.1	chr0:12196102-12201509	0	0	0	1	1	no
Solyc00g024570.1	chr0:12215232-12217195	0	0	0	1	1	no
Solyc00g024670.1	chr0:12222063-12223921	0	0	0	1	1	no
Solyc00g024680.1	chr0:12225496-12226124	0	0	0	1	1	no
Solyc00g024690.1	chr0:12226221-12226440	0	0	0	1	1	no
-	chr0:12267787-12269014	2.41489	0.107631	-4.48779	0.00654162	0.126067	no
Solyc00g025290.1	chr0:12269557-12270043	33.408	1.72392	-4.27643	0.00179562	0.0461003	yes
Solyc00g025510.1	chr0:12284990-12285197	0	0	0	1	1	no
Solyc00g025530.1	chr0:12285600-12286383	0	0	0	1	1	no
Solyc00g025650.1	chr0:12289921-12291544	0	0	0	1	1	no
Solyc00g025660.1	chr0:12295745-12296888	0	0	0	1	1	no
Solyc00g026160.2	chr0:12327998-12331963	0.883657	0	-1.79769e+308	0.0763043	1	no
Solyc00g026890.1	chr0:12375887-12376292	0	0	0	1	1	no
Solyc00g027120.1	chr0:12386737-12387709	0	0	0	1	1	no
Solyc00g027640.1	chr0:12422816-12423670	0	0	0	1	1	no
Solyc00g027650.1	chr0:12424473-12425482	0	0	0	1	1	no
Solyc00g027660.1	chr0:12426635-12427388	0	0	0	1	1	no
Solyc00g027670.1	chr0:12427924-12429441	0	0	0	1	1	no
Solyc00g027770.2	chr0:12431212-12436969	9.93817	10.1873	0.0357184	0.978148	0.999997	no
Solyc00g027970.1	chr0:12444151-12445716	0	0	0	1	1	no
Solyc00g027980.1	chr0:12446199-12446766	0	0	0	1	1	no
Solyc00g027990.1	chr0:12449692-12451029	0	0	0	1	1	no
Solyc00g028110.1	chr0:12453752-12454577	0	0	0	1	1	no
Solyc00g028120.1	chr0:12455496-12458011	0	0	0	1	1	no
Solyc00g028540.1	chr0:12481867-12482662	0	0	0	1	1	no
Solyc00g028760.1	chr0:12493442-12494048	0	0	0	1	1	no
Solyc00g029070.1	chr0:12513709-12514126	0	0	0	1	1	no
Solyc00g029080.1	chr0:12515074-12519099	0	0	0	1	1	no
Solyc00g029190.2	chr0:12520344-12522543	0	1.52054	1.79769e+308	0.073582	0.601821	no
Solyc00g029300.1	chr0:12530294-12532989	0	0	0	1	1	no
Solyc00g029800.1	chr0:12564288-12565562	0	0	0	1	1	no
Solyc00g030100.1	chr0:12579503-12579677	649.158	64.1543	-3.33895	0.0372212	0.409393	no
Solyc00g030110.1	chr0:12585452-12586781	0	0	0	1	1	no
Solyc00g030210.1	chr0:12587232-12591896	0	0	0	1	1	no
Solyc00g030510.2	chr0:12605203-12607615	0	0.0435635	1.79769e+308	0.227007	1	no
Solyc00g031030.1	chr0:12638810-12639776	0	0	0	1	1	no
Solyc00g031040.1	chr0:12639858-12640813	0	0.0839826	1.79769e+308	0.227007	1	no
Solyc00g031060.1	chr0:12642359-12642836	0	0	0	1	1	no
Solyc00g031370.1	chr0:12656091-12657629	0	0.052274	1.79769e+308	0.227007	1	no
Solyc00g031700.1	chr0:12674417-12675365	0	0	0	1	1	no
Solyc00g031720.1	chr0:12677660-12678066	0	0	0	1	1	no
Solyc00g031730.1	chr0:12679568-12680399	0	0	0	1	1	no
Solyc00g032230.1	chr0:12707773-12707947	0	0	0	1	1	no
Solyc00g032940.1	chr0:12749405-12749807	0	0	0	1	1	no
Solyc00g034000.1	chr0:12811263-12812794	0	0	0	1	1	no
Solyc00g034010.1	chr0:12814001-12814439	0	0	0	1	1	no
Solyc00g035020.1	chr0:12870964-12872962	0	0	0	1	1	no
Solyc00g036320.1	chr0:12945620-12946218	0	0	0	1	1	no
Solyc00g036520.1	chr0:12954463-12955021	0	0	0	1	1	no
Solyc00g036760.1	chr0:12969307-12970270	0	0	0	1	1	no
Solyc00g038390.1	chr0:13049892-13050418	0	0	0	1	1	no
Solyc00g039290.1	chr0:13102737-13106342	0	0	0	1	1	no
Solyc00g040390.1	chr0:13157640-13160362	0	0	0	1	1	no
Solyc00g040490.1	chr0:13164388-13164757	0	0	0	1	1	no
Solyc00g041090.1	chr0:13196057-13196804	0	0	0	1	1	no
Solyc00g041200.1	chr0:13201322-13201676	0	0	0	1	1	no
Solyc00g041220.1	chr0:13205170-13206029	0	0	0	1	1	no
Solyc00g042130.1	chr0:13249934-13252107	0	0	0	1	1	no
Solyc00g042140.1	chr0:13252883-13254125	0	0	0	1	1	no
Solyc00g042640.1	chr0:13275809-13279456	0	0.0326544	1.79769e+308	0.175269	1	no
Solyc00g042850.1	chr0:13289609-13291184	0	0.242557	1.79769e+308	0.170101	1	no
Solyc00g044350.2	chr0:13365004-13365685	63.5343	28.054	-1.17933	0.259905	0.999997	no
Solyc00g044550.1	chr0:13376774-13376948	0	0	0	1	1	no
Solyc00g045570.1	chr0:13425018-13426288	0	0.00973351	1.79769e+308	0.397732	1	no
Solyc00g046980.1	chr0:13493366-13494392	0	0	0	1	1	no
Solyc00g047190.1	chr0:13506069-13506387	0	0	0	1	1	no
Solyc00g048410.1	chr0:13565200-13567118	0	0	0	1	1	no
Solyc00g048510.2	chr0:13569739-13570564	0.522729	0.749514	0.519891	0.768806	1	no
Solyc00g049220.1	chr0:13607370-13607577	0	0	0	1	1	no
Solyc00g049620.1	chr0:13623495-13624798	0	0	0	1	1	no
Solyc00g049920.1	chr0:13642719-13643757	0	0	0	1	1	no
Solyc00g050020.1	chr0:13643894-13644806	0	0	0	1	1	no
Solyc00g050030.1	chr0:13645453-13647835	0	0	0	1	1	no
Solyc00g050130.1	chr0:13649254-13650637	2.73973	1.61513	-0.762387	0.548328	0.999997	no
Solyc00g050430.2	chr0:13663835-13666165	6.75926	9.36723	0.470758	0.653412	0.999997	no
Solyc00g052430.2,Solyc00g052530.2	chr0:13763879-13767946	4.09417	0.0491482	-6.38029	0.0459867	0.469078	no
Solyc00g053440.2	chr0:13810918-13811594	80.1879	19.5126	-2.03898	0.0566231	0.525712	no
Solyc00g053740.1	chr0:13824976-13825669	0	0	0	1	1	no
Solyc00g055950.1	chr0:13927054-13927744	0	0.118909	1.79769e+308	0.227007	1	no
Solyc00g055960.1	chr0:13927818-13929105	0	0.252403	1.79769e+308	0.120604	1	no
Solyc00g056680.1	chr0:13961933-13963547	0.432256	0.401342	-0.107055	0.944359	1	no
Solyc00g057880.2	chr0:14015673-14017686	0	0	0	1	1	no
Solyc00g058490.1	chr0:14046621-14048996	0	0	0	1	1	no
Solyc00g059500.1	chr0:14089497-14092086	16.9523	10.9165	-0.634961	0.631163	0.999997	no
Solyc00g060700.1	chr0:14143106-14145973	0	0	0	1	1	no
Solyc00g060710.1	chr0:14146401-14146815	0	0	0	1	1	no
Solyc00g062710.1	chr0:14234647-14234953	0	0.523462	1.79769e+308	0.225582	1	no
Solyc00g065510.1	chr0:14361975-14363281	0	0	0	1	1	no
Solyc00g066350.1	chr0:14393557-14393866	0	0	0	1	1	no
Solyc00g066360.1	chr0:14393997-14395079	0	0	0	1	1	no
Solyc00g068980.1	chr0:14508913-14509078	4280000	1019.6	-12.0364	0	0	yes
Solyc00g069680.1	chr0:14537457-14538108	781.399	0.00575942	-17.0498	0.597327	0.999997	no
Solyc00g069880.2	chr0:14546578-14550015	0	0	0	1	1	no
Solyc00g070680.1	chr0:14580778-14582307	0	0	0	1	1	no
Solyc00g072800.2	chr0:14671968-14673334	3.34198	0.0837188	-5.31901	0.0144583	0.22142	no
Solyc00g073900.1	chr0:14717245-14718744	0	0	0	1	1	no
Solyc00g073910.1	chr0:14720327-14720887	0	0	0	1	1	no
Solyc00g074210.1	chr0:14730922-14732112	0	0	0	1	1	no
Solyc00g074820.1	chr0:14757918-14758845	0	0	0	1	1	no
Solyc00g075030.2	chr0:14763819-14765103	0	0	0	1	1	no
Solyc00g075040.1	chr0:14765644-14767671	0	0.032987	1.79769e+308	0.227007	1	no
Solyc00g079050.1	chr0:14933099-14933482	0	0	0	1	1	no
Solyc00g080550.1	chr0:14992830-14992980	0	0	0	1	1	no
Solyc00g082550.1	chr0:15075526-15076036	16.0949	6.8508	-1.23226	0.311166	0.999997	no
Solyc00g084870.2	chr0:15169487-15170604	0.636575	0.138002	-2.20565	0.342376	1	no
Solyc00g088190.1	chr0:15297883-15298657	0	0.223196	1.79769e+308	0.144828	1	no
Solyc00g088200.1	chr0:15299641-15300927	0	0.126361	1.79769e+308	0.144828	1	no
Solyc00g088210.1	chr0:15301281-15301683	0	0.375587	1.79769e+308	0.227007	1	no
Solyc00g090110.1	chr0:15372535-15373453	0	0	0	1	1	no
Solyc00g090130.1	chr0:15375082-15376192	0	0	0	1	1	no
Solyc00g090430.2	chr0:15385845-15387636	0	0	0	1	1	no
Solyc00g091170.2	chr0:15411865-15414825	11.4193	24.7328	1.11495	0.270059	0.999997	no
Solyc00g092870.1	chr0:15477217-15477445	0	0	0	1	1	no
Solyc00g093100.1	chr0:15485466-15486141	0	0	0	1	1	no
Solyc00g093300.1	chr0:15492660-15493732	0	0.00641141	1.79769e+308	0.418859	1	no
Solyc00g094540.1	chr0:15540510-15540840	4.97533	0.470027	-3.40398	0.142829	0.780047	no
Solyc00g094850.1	chr0:15550403-15553250	0	0	0	1	1	no
Solyc00g095460.1	chr0:15575515-15576520	0	0	0	1	1	no
LE-ACS1B	chr0:15588206-15589208	1.02292	0.539069	-0.924151	0.556782	0.999997	no
Solyc00g096460.1	chr0:15612135-15614634	74.8184	3.55974	-4.39355	0.0171434	0.248725	no
Solyc00g097260.1	chr0:15643577-15643976	0	0	0	1	1	no
Solyc00g097760.1	chr0:15661624-15663581	0	0	0	1	1	no
Solyc00g097960.1	chr0:15669310-15671328	8.32	6.91563	-0.266723	0.848416	0.999997	no
Solyc00g098560.2	chr0:15691034-15692244	6.5786	4.93076	-0.415969	0.73354	0.999997	no
Solyc00g099470.1	chr0:15726893-15727943	0	0	0	1	1	no
Solyc00g099570.1	chr0:15728244-15729093	0	0	0	1	1	no
Solyc00g099880.1	chr0:15742302-15743097	0	0	0	1	1	no
Solyc00g100880.2	chr0:15777137-15778282	0.248255	0	-1.79769e+308	0.133101	1	no
MI-1G	chr0:15829190-15832286	0.161031	0.254315	0.659282	0.671211	1	no
Solyc00g104200.1	chr0:15895482-15896729	0	0	0	1	1	no
Solyc00g104210.1	chr0:15898314-15898785	0	0	0	1	1	no
Solyc00g104310.1	chr0:15899279-15900111	0	0	0	1	1	no
Solyc00g104630.1	chr0:15912890-15913700	0	0	0	1	1	no
Solyc00g104730.1	chr0:15914417-15915068	0	0	0	1	1	no
Solyc00g104740.1	chr0:15916621-15917367	0	0	0	1	1	no
Solyc00g105750.1	chr0:15950857-15953790	0	0	0	1	1	no
Solyc00g106650.1	chr0:15984525-15986682	7.47416	19.9252	1.41461	0.371171	0.999997	no
Solyc00g107550.1	chr0:16017688-16017889	0	0	0	1	1	no
Solyc00g109860.1	chr0:16101435-16102209	0	0	0	1	1	no
Solyc00g110070.1	chr0:16106259-16108889	0	0	0	1	1	no
Solyc00g111170.1	chr0:16145841-16148303	0	0	0	1	1	no
Solyc00g111270.1	chr0:16152164-16153348	0	0	0	1	1	no
Solyc00g111370.1	chr0:16154981-16155745	0	0	0	1	1	no
Solyc00g111770.1	chr0:16166879-16167191	0	0	0	1	1	no
Solyc00g111780.1	chr0:16169739-16169946	0	0	0	1	1	no
Solyc00g112490.1	chr0:16191328-16192543	0	0	0	1	1	no
Solyc00g112500.1	chr0:16193602-16194744	0	0	0	1	1	no
Solyc00g112700.1	chr0:16198485-16199428	0	0	0	1	1	no
Solyc00g112710.1	chr0:16201521-16201779	0	0	0	1	1	no
Solyc00g112810.1	chr0:16202062-16203001	0	0	0	1	1	no
Solyc00g112820.1	chr0:16204512-16204719	0	0	0	1	1	no
Solyc00g114550.1	chr0:16262072-16262798	0	0	0	1	1	no
Solyc00g116150.1	chr0:16320820-16321420	0	0	0	1	1	no
Solyc00g118690.1	chr0:16398063-16401339	46.6738	2.55303	-4.19233	0.725693	0.999997	no
Solyc00g120820.1	chr0:16463559-16464141	0	0	0	1	1	no
Solyc00g120830.1	chr0:16465374-16466223	0	0	0	1	1	no
Solyc00g123030.1	chr0:16538742-16539619	0	0	0	1	1	no
Solyc00g123040.1	chr0:16541123-16541988	0	0	0	1	1	no
Solyc00g123240.1	chr0:16547868-16548112	0	0	0	1	1	no
Solyc00g124860.1	chr0:16601981-16602842	0	0	0	1	1	no
Solyc00g125260.1	chr0:16613222-16614216	0	0	0	1	1	no
Solyc00g125270.1	chr0:16615438-16616325	0	0	0	1	1	no
Solyc00g125980.1	chr0:16637693-16637897	176.703	2.56632	-6.10548	0.00858191	0.152809	no
Solyc00g125990.1	chr0:16638275-16638920	30.7381	0.738167	-5.37994	0.000183072	0.00770489	yes
Solyc00g126000.1	chr0:16639022-16639175	0	0	0	1	1	no
Solyc00g126010.1	chr0:16639339-16639513	606.52	0.424018	-10.4822	0.063533	0.555675	no
Solyc00g126430.1	chr0:16647142-16648006	0	0	0	1	1	no
Solyc00g127660.2	chr0:16686996-16688259	32.4695	22.1151	-0.554057	0.616432	0.999997	no
Solyc00g127870.2	chr0:16693488-16696720	6.29885	15.2159	1.27242	0.404896	0.999997	no
Solyc00g128870.2	chr0:16727159-16728659	16.0769	13.5139	-0.250546	0.820575	0.999997	no
Solyc00g129670.1	chr0:16753363-16754209	0	0	0	1	1	no
Solyc00g129680.1	chr0:16755901-16756540	0	0	0	1	1	no
Solyc00g129880.1	chr0:16761055-16766065	0	0	0	1	1	no
Solyc00g130290.1	chr0:16775566-16776355	0	0	0	1	1	no
Solyc00g130800.1	chr0:16789740-16790895	0	0	0	1	1	no
Solyc00g131710.1	chr0:16819545-16821204	0.135478	0.522852	1.94834	0.243673	1	no
Solyc00g134820.1	chr0:16920990-16921740	0	0	0	1	1	no
Solyc00g134830.1	chr0:16921791-16923425	0	0	0	1	1	no
Solyc00g135060.1	chr0:16929427-16930441	0	0	0	1	1	no
Solyc00g138060.2	chr0:17025799-17027795	2.16028	5.25995	1.28383	0.300791	0.999997	no
Solyc00g144470.1	chr0:17228581-17231139	0	0.00640922	1.79769e+308	0.370473	1	no
Solyc00g145170.1	chr0:17251046-17251697	18.0251	2.53239	-2.83143	0.0526714	0.505155	no
Solyc00g153980.1	chr0:17523932-17524100	0	0	0	1	1	no
Solyc00g154480.1	chr0:17539477-17543054	0.133997	0.0394066	-1.76569	0.447202	1	no
Solyc00g154980.1	chr0:17553326-17554824	0	0	0	1	1	no
Solyc00g157080.1	chr0:17617011-17618695	0.612157	0.378919	-0.692011	0.707337	1	no
Solyc00g160780.2	chr0:17728002-17729129	2.01144	13.7418	2.77227	0.0466107	0.472603	no
Solyc00g163580.1	chr0:17811607-17811993	0	0	0	1	1	no
Solyc00g164580.1	chr0:17840291-17841447	0	0	0	1	1	no
Solyc00g164680.1	chr0:17843142-17845746	11.5969	4.33302	-1.42029	0.191206	0.902163	no
Solyc00g165190.1	chr0:17860159-17860378	0	0	0	1	1	no
Solyc00g166490.1	chr0:17895967-17897863	0	0	0	1	1	no
Solyc00g167290.1	chr0:17919380-17920073	0	0	0	1	1	no
Solyc00g167300.1	chr0:17921136-17922153	0	0	0	1	1	no
Solyc00g167800.1	chr0:17935403-17935879	0	0	0	1	1	no
Solyc00g170200.1	chr0:18003902-18004286	150.223	18.1834	-3.04642	0.00723475	0.135452	no
Solyc00g171710.1	chr0:18049089-18050010	0	0	0	1	1	no
Solyc00g173430.1	chr0:18094367-18095086	0	0	0	1	1	no
Solyc00g175240.1	chr0:18145241-18145926	0	0	0	1	1	no
Solyc00g178340.1	chr0:18235637-18236558	0	0	0	1	1	no
Solyc00g180840.1	chr0:18304655-18305452	0	0	0	1	1	no
Solyc00g181250.2	chr0:18316853-18317698	0.306243	0	-1.79769e+308	0.133101	1	no
Solyc00g183050.1	chr0:18367344-18367788	1838.93	0	-1.79769e+308	0.133101	0.753756	no
Solyc00g185850.1	chr0:18445265-18445484	0	0	0	1	1	no
Solyc00g186050.1	chr0:18451354-18451940	6.4448	3.73425	-0.787315	0.550021	0.999997	no
Solyc00g192150.2	chr0:18619001-18621642	0	0	0	1	1	no
Solyc00g195350.1	chr0:18706803-18707118	0	0	0	1	1	no
Solyc00g195360.1	chr0:18707466-18708529	0	0.617025	1.79769e+308	0.110247	1	no
Solyc00g196060.2	chr0:18727879-18730776	8.88959	21.854	1.29771	0.268075	0.999997	no
Solyc00g199960.1	chr0:18832471-18832962	0	0	0	1	1	no
Solyc00g201060.1	chr0:18861627-18861780	0	0	0	1	1	no
Solyc00g201760.1	chr0:18881594-18881744	0	0	0	1	1	no
Solyc00g202560.1	chr0:18900642-18901629	0	0	0	1	1	no
Solyc00g207960.1	chr0:19046340-19047320	0	0	0	1	1	no
Solyc00g212260.1	chr0:19159729-19164604	6.39e-06	0.238174	15.1855	0.895186	1	no
Solyc00g215560.1	chr0:19244932-19245530	0.192703	0	-1.79769e+308	0.422346	1	no
Solyc00g217560.1	chr0:19295283-19295811	2.6525	0.898858	-1.56119	0.335561	0.999997	no
Solyc00g217960.1	chr0:19305693-19306137	3.39001	4.2282	0.318751	0.841193	0.999997	no
Solyc00g220360.1	chr0:19368451-19369427	0	0	0	1	1	no
Solyc00g222060.1	chr0:19411563-19412487	0	0	0	1	1	no
Solyc00g222460.1	chr0:19420898-19421183	0	0	0	1	1	no
Solyc00g226760.1	chr0:19531403-19532393	0	0	0	1	1	no
Solyc00g227960.1	chr0:19561707-19562697	0	0	0	1	1	no
Solyc00g229260.1	chr0:19594641-19595331	0	0	0	1	1	no
Solyc00g230060.1	chr0:19613243-19614249	0	0	0	1	1	no
Solyc00g237680.1	chr0:19804033-19804985	0	0	0	1	1	no
Solyc00g240580.1	chr0:19876496-19876649	0	0	0	1	1	no
Solyc00g244290.1	chr0:19966385-19966877	6.34617	1.06758	-2.57154	0.10113	0.682789	no
Solyc00g244300.1	chr0:19966945-19967203	257.565	1.99619	-7.01154	3.13e-05	0.00175212	yes
Solyc00g245200.1	chr0:19988038-19988273	222.753	0	-1.79769e+308	0.13305	0.753756	no
Solyc00g246800.1	chr0:20025810-20026032	0	0	0	1	1	no
Solyc00g247300.2	chr0:20037954-20040252	0	0.0360144	1.79769e+308	0.227007	1	no
Solyc00g249900.2,Solyc00g249910.1	chr0:20100895-20102958	0.329306	1.23853	1.91113	0.273448	0.999997	no
Solyc00g254110.1	chr0:20201638-20201851	0	0	0	1	1	no
Solyc00g270510.1	chr0:20587171-20587726	0	0	0	1	1	no
Solyc00g282510.1	chr0:20863679-20865858	0.230294	7.34e-06	-14.9382	0.910229	1	no
Solyc00g283110.1	chr0:20875366-20875528	0	0	0	1	1	no
Solyc00g286010.1	chr0:20940777-20941146	0	0	0	1	1	no
Solyc00g286020.1	chr0:20941226-20942165	0	0	0	1	1	no
Solyc00g286030.1	chr0:20942317-20942902	0	0	0	1	1	no
Solyc00g287330.1	chr0:20970494-20971770	0	0	0	1	1	no
Solyc00g303630.1	chr0:21330959-21333584	0	0	0	1	1	no
Solyc00g304030.1	chr0:21340395-21345343	0	0.0163066	1.79769e+308	0.227007	1	no
Solyc00g306830.1	chr0:21400612-21402318	0	0	0	1	1	no
Solyc00g309530.1	chr0:21459391-21459678	0	0	0	1	1	no
Solyc00g311230.2	chr0:21495747-21496531	0.406671	1.9097	2.23141	0.179803	0.876848	no
Solyc00g313030.1	chr0:21534606-21534768	0	0	0	1	1	no
Solyc00g313530.1	chr0:21545068-21545251	0	0	0	1	1	no
Solyc00g316530.1	chr0:21609205-21609442	0	1.43659	1.79769e+308	0.227007	0.961522	no
Solyc00g318030.1	chr0:21642407-21642965	0	0	0	1	1	no
Solyc00g318130.1	chr0:21643709-21645220	0	0	0	1	1	no
Solyc00g320430.1	chr0:21692577-21692757	0	3.4743	1.79769e+308	0.227007	0.961522	no
Solyc00g322630.1	chr0:21739499-21739796	0	0	0	1	1	no
Solyc00g322830.1	chr0:21743419-21744690	0	0	0	1	1	no
Solyc00g323130.2	chr0:21749237-21751331	144.518	24.6041	-2.55428	0.0146753	0.22342	no
Solyc00g324530.1	chr0:21779077-21780171	0	0.00599178	1.79769e+308	0.45181	1	no
Solyc00g005050.2	chr0:570543-575454	54.4369	32.3663	-0.750091	0.455707	0.999997	no
Solyc00g005060.1	chr0:723745-724018	0	0	0	1	1	no
Solyc00g005070.1	chr0:755299-755543	0	267.14	1.79769e+308	0.220651	0.961522	no
Solyc00g005080.1	chr0:791492-792010	0.0285582	0.322756	3.49847	0.850862	1	no
Solyc00g005090.1	chr0:1061637-1061922	0	0	0	1	1	no
Solyc00g005110.1	chr0:1124581-1125325	0	0	0	1	1	no
Solyc00g005120.1	chr0:1129469-1129655	0	0	0	1	1	no
Solyc00g005130.1	chr0:1132431-1133349	0	0	0	1	1	no
Solyc00g005140.1	chr0:1133636-1134149	0	0.121614	1.79769e+308	0.227007	1	no
Solyc00g005160.1	chr0:1443093-1443587	0	0	0	1	1	no
Solyc00g005170.1	chr0:1639011-1639639	0	0	0	1	1	no
Solyc00g005430.1	chr0:2358403-2358568	0	0	0	1	1	no
Solyc00g005440.1	chr0:2364990-2366085	0	4.28e-05	1.79769e+308	0.495335	1	no
Solyc00g005460.1	chr0:2490459-2490699	0	0	0	1	1	no
Solyc00g005470.1	chr0:2490780-2491555	0	0	0	1	1	no
Solyc00g005840.2	chr0:3425431-3431059	122.891	92.1832	-0.414806	0.699577	0.999997	no
Solyc00g005850.1	chr0:3432030-3432598	0	0	0	1	1	no
Solyc00g005870.1	chr0:3435132-3436360	0	0	0	1	1	no
Solyc00g005880.1	chr0:3437944-3439094	0	0	0	1	1	no
Solyc00g005890.2	chr0:3564224-3564395	0	0	0	1	1	no
Solyc00g005900.1	chr0:3738708-3739491	6.65e-05	0.00019172	1.52775	0.99688	1	no
Solyc00g006470.1	chr0:4196742-4198543	6151.04	1.96136	-11.6148	0.863813	0.999997	no
Solyc00g006500.1	chr0:4371056-4371302	0	0	0	1	1	no
Solyc00g006530.1	chr0:4377304-4378820	0	0	0	1	1	no
Solyc00g006540.1	chr0:4379017-4386381	0	0	0	1	1	no
Solyc00g006550.1	chr0:4528819-4529452	0	0	0	1	1	no
Solyc00g006560.1	chr0:4580832-4583293	0	0	0	1	1	no
Solyc00g006570.1	chr0:4845123-4845672	0	0	0	1	1	no
Solyc00g006590.1	chr0:5030222-5031081	0	0	0	1	1	no
Solyc00g006600.1	chr0:5203825-5205169	0.0114938	0.00130455	-3.13923	0.809118	1	no
Solyc00g006630.1	chr0:5365130-5366123	0	0	0	1	1	no
Solyc00g006650.1	chr0:5617610-5617769	0	0	0	1	1	no
Solyc00g006670.2	chr0:5631140-5631415	783861	160.847	-12.2507	0	0	yes
TAL	chr0:5777116-5780677	2.45165	4.34206	0.824628	0.748483	0.999997	no
Solyc00g006830.2	chr0:5827876-5838053	4.22993	5.05959	0.258386	0.802281	0.999997	no
Solyc00g006850.1	chr0:6239153-6240609	0	0	0	1	1	no
Solyc00g006860.1	chr0:6280045-6280420	0	0	0	1	1	no
Solyc00g007000.1	chr0:6545277-6550138	0.496476	1.25753	1.34079	0.377039	0.999997	no
Solyc00g007000.1	chr0:6545277-6550138	0	0	0	1	1	no
Solyc00g007010.2	chr0:6556569-6569989	6.15093	5.23236	-0.233342	0.821562	0.999997	no
-	chr0:6573668-6588069	0	0.515731	1.79769e+308	0.0940143	1	no
Solyc00g007020.1	chr0:6590396-6591561	0	0	0	1	1	no
Solyc00g007030.1	chr0:6622945-6626691	0	0	0	1	1	no
Solyc00g007040.1	chr0:6638887-6641862	0	0	0	1	1	no
Solyc00g007060.2	chr0:6674807-6680369	7.13228	5.28246	-0.433154	0.707601	0.999997	no
Solyc00g007070.2	chr0:6691362-6693677	53.5785	48.5886	-0.141035	0.890407	0.999997	no
Solyc00g007080.2	chr0:6694950-6699143	0	0.988607	1.79769e+308	0.0965423	0.672101	no
Solyc00g007100.2	chr0:6708443-6712713	7.67836	5.81824	-0.400214	0.758722	0.999997	no
Solyc00g007130.2	chr0:6739402-6740902	1.56638	0.637938	-1.29594	0.367384	0.999997	no
Solyc00g007140.1	chr0:6749921-6751882	0	5.75659	1.79769e+308	0.240039	0.985667	no
Solyc00g007190.2	chr0:6787015-6792049	0.122904	0.232732	0.921135	0.599093	1	no
Solyc00g007270.2	chr0:6900990-6904901	82.9156	63.4033	-0.387086	0.714221	0.999997	no
Solyc00g007290.1	chr0:6926257-6927286	0	0	0	1	1	no
Solyc00g007300.2	chr0:6935593-6938269	4.67675	6.60255	0.497517	0.630093	0.999997	no
Solyc00g007310.1	chr0:6956539-6956734	0	16.7114	1.79769e+308	0.115467	0.722967	no
Solyc00g007320.1	chr0:6958771-6959242	0	0	0	1	1	no
Solyc00g007330.1	chr0:7004446-7007026	0	0	0	1	1	no
Solyc00g007340.1	chr0:7017343-7017712	0	0	0	1	1	no
Solyc00g007350.1	chr0:7040332-7041774	0	0	0	1	1	no
Solyc00g007450.1	chr0:7080385-7081255	0	0	0	1	1	no
Solyc00g007550.1	chr0:7210820-7211335	0	0	0	1	1	no
Solyc00g007570.1	chr0:7238572-7239362	0	0	0	1	1	no
Solyc00g007580.1	chr0:7243623-7244286	0	0	0	1	1	no
Solyc00g007590.1	chr0:7245434-7245830	0	0.369146	1.79769e+308	0.193357	1	no
Solyc00g007600.1	chr0:7251536-7253481	0	0	0	1	1	no
Solyc00g007910.1	chr0:7439213-7439774	0	0	0	1	1	no
Solyc00g007920.1	chr0:7451206-7451704	0	0	0	1	1	no
Solyc00g007930.1	chr0:7480311-7480901	0	0	0	1	1	no
Solyc00g007940.1	chr0:7484473-7485857	0	0	0	1	1	no
Solyc00g007950.1	chr0:7487560-7487896	0	0	0	1	1	no
Solyc00g007960.1	chr0:7495252-7495895	0	0	0	1	1	no
Solyc00g007970.1	chr0:7502455-7502818	0	0	0	1	1	no
Solyc00g007980.1	chr0:7503480-7503816	0	0	0	1	1	no
Solyc00g008000.1	chr0:7528993-7535366	0	0	0	1	1	no
Solyc00g008010.1	chr0:7546843-7547041	0	0	0	1	1	no
Solyc00g008020.1	chr0:7551321-7552487	0	0	0	1	1	no
Solyc00g008030.1	chr0:7554159-7554537	0	0	0	1	1	no
Solyc00g008040.1	chr0:7565655-7566474	0	0	0	1	1	no
Solyc00g008050.1	chr0:7615933-7616356	0	0	0	1	1	no
Solyc00g008060.1	chr0:7630692-7631597	0	0	0	1	1	no
Solyc00g008070.1	chr0:7641920-7642963	0	0	0	1	1	no
Solyc00g008080.1	chr0:7644041-7644491	0	0	0	1	1	no
Solyc00g008090.1	chr0:7647149-7647461	0	0	0	1	1	no
Solyc00g008100.1	chr0:7647721-7648614	0	0	0	1	1	no
Solyc00g008110.1	chr0:7657801-7661224	0	0	0	1	1	no
Solyc00g008120.1	chr0:7667212-7667578	0	0	0	1	1	no
Solyc00g008130.1	chr0:7679693-7681040	0	0	0	1	1	no
Solyc00g008140.1	chr0:7682059-7683200	0	0	0	1	1	no
Solyc00g008150.1	chr0:7706050-7706356	0	0	0	1	1	no
Solyc00g008160.1	chr0:7720707-7721160	0	0	0	1	1	no
Solyc00g008570.2	chr0:8347555-8348657	12173.1	6.55605	-10.8586	0.591804	0.999997	no
Solyc00g008580.1	chr0:8348717-8348989	681416	261.918	-11.3452	7.55e-15	5.13e-12	yes
Solyc00g008690.1	chr0:8506114-8506387	0	0	0	1	1	no
Solyc00g008800.1	chr0:8605875-8606159	0	0	0	1	1	no
Solyc00g008920.1	chr0:8696437-8696587	0	0	0	1	1	no
Solyc00g009030.1	chr0:8746968-8748442	0	0	0	1	1	no
Solyc00g009050.1	chr0:8766370-8768154	0.174201	0.688098	1.98186	0.237768	1	no
Solyc00g009070.1	chr0:8775150-8775537	0	0	0	1	1	no
Solyc00g009090.2	chr0:8783467-8787035	0.12062	0.937639	2.95857	0.0477199	0.479317	no
Solyc00g009100.2	chr0:8793412-8800163	13.2463	20.2397	0.611599	0.57822	0.999997	no
-	chr0:8841812-8843140	45.3932	32.3949	-0.486709	0.660308	0.999997	no
Solyc00g009540.1	chr0:9156101-9156896	0	0	0	1	1	no
Solyc00g009650.1	chr0:9262288-9262606	0	0	0	1	1	no
Solyc00g009660.1	chr0:9300342-9300513	0	0	0	1	1	no
-	chr0:9351790-9352050	40471	30.6506	-10.3668	2.22e-16	2.83e-13	yes
Solyc00g009760.2	chr0:9352303-9353234	139.67	1.71942	-6.34396	0.76271	0.999997	no
Solyc00g009780.1	chr0:9356950-9357169	5645.49	1.64248	-11.747	2.81e-08	4.15e-06	yes
-	chr0:9358356-9359928	1015.11	12.2591	-6.37163	1.08e-06	9.81e-05	yes
Solyc00g009800.1	chr0:9383662-9383881	2827.43	3.15331	-9.80841	1.51e-09	3.23e-07	yes
Solyc00g010110.1	chr0:9584957-9795528	272251	469.204	-9.18051	2.44e-15	2.26e-12	yes
Solyc00g010110.1	chr0:9584957-9795528	0	0	0	1	1	no
Solyc00g010520.1	chr0:9584957-9795528	0	0	0	1	1	no
Solyc00g010530.1	chr0:9800889-9801066	2560.44	25.467	-6.65162	2.32e-05	0.00137551	yes
Solyc00g011170.1	chr0:9801985-10078483	79771.3	72.0404	-10.1128	0.00341763	0.0756708	no
Solyc00g010540.1	chr0:9801985-10078483	0	0	0	1	1	no
Solyc00g010750.1	chr0:9801985-10078483	0	0	0	1	1	no
Solyc00g010760.1	chr0:9801985-10078483	0	0	0	1	1	no
Solyc00g010770.1	chr0:9801985-10078483	0	0	0	1	1	no
Solyc00g010780.1	chr0:9801985-10078483	0	0	0	1	1	no
Solyc00g010810.1	chr0:9801985-10078483	0	0	0	1	1	no
Solyc00g011140.1	chr0:9801985-10078483	0	0	0	1	1	no
Solyc00g011150.1	chr0:9801985-10078483	134321	279.842	-8.90686	2.24e-07	2.46e-05	yes
Solyc00g011180.1	chr0:10103368-10103518	0	0	0	1	1	no
Solyc00g011310.1	chr0:10130107-10131298	0	0	0	1	1	no
Solyc00g011670.1	chr0:10264762-10264945	0	0	0	1	1	no
Solyc00g011870.1	chr0:10323011-10327816	0	0	0	1	1	no
Solyc00g011890.2	chr0:10333915-10350566	5.67191	5.02079	-0.175921	0.886673	0.999997	no
Solyc00g012310.1	chr0:10454495-10455623	0	0	0	1	1	no
Solyc00g012540.1	chr0:10522602-10524334	0	0	0	1	1	no
Solyc00g012640.1	chr0:10544429-10549445	0	0	0	1	1	no
Solyc00g012660.1	chr0:10555141-10556635	0	0	0	1	1	no
Solyc00g012680.1	chr0:10564269-10568192	0	0	0	1	1	no
Solyc00g012690.1	chr0:10568490-10570578	0	0	0	1	1	no
Solyc00g012700.1	chr0:10572925-10573750	0	0	0	1	1	no
Solyc00g012900.1	chr0:10609746-10609908	0	0	0	1	1	no
Solyc00g013000.1	chr0:10646109-10646244	0	0	0	1	1	no
Solyc00g013110.1	chr0:10665572-10665839	0	0	0	1	1	no
Solyc00g013120.2	chr0:10672276-10673169	0.705093	0.524611	-0.426565	0.799043	1	no
Solyc00g013130.2	chr0:10673285-10677092	4.34051	0.144122	-4.9125	0.00209969	0.052287	no
Solyc00g013140.1	chr0:10682530-10684357	11.1069	0.150982	-6.20094	3.76e-05	0.00204743	yes
Solyc00g013160.1	chr0:10688002-10688564	1.07562	0.342561	-1.65074	0.380291	0.999997	no
Solyc00g013180.1	chr0:10689875-10691222	49.8142	1.30076	-5.25913	0.00016961	0.00727337	yes
Solyc00g013190.1	chr0:10692249-10692603	0	0	0	1	1	no
Solyc00g013330.1	chr0:10720248-10720959	0	0	0	1	1	no
Solyc00g013770.1	chr0:10829901-10830375	0	0	0	1	1	no
Solyc00g014290.1	chr0:10956899-10957446	0	0	0	1	1	no
Solyc00g014800.1	chr0:11057661-11061510	1.54938	0.27665	-2.48556	0.0997563	0.680087	no
Solyc00g014810.1	chr0:11062475-11062640	0	0	0	1	1	no
Solyc00g014830.2	chr0:11067020-11073608	7.54878	1.07228	-2.81556	0.195137	0.91131	no
Solyc00g014850.1	chr0:11073758-11074070	0	0	0	1	1	no
Solyc00g014860.1	chr0:11074682-11074992	0	0	0	1	1	no
Solyc00g014960.1	chr0:11078696-11082983	0	0	0	1	1	no
Solyc00g015000.1	chr0:11098726-11099218	0	0	0	1	1	no
Solyc00g015600.1	chr0:11212062-11212218	0	8.0904	1.79769e+308	0.227007	0.961522	no
Solyc00g015720.1	chr0:11222371-11225169	0	0	0	1	1	no
Solyc00g015730.1	chr0:11227954-11228242	0	0	0	1	1	no
Solyc00g015760.1	chr0:11236876-11237737	0	0	0	1	1	no
Solyc00g016470.1	chr0:11349291-11349751	0	0	0	1	1	no
Solyc00g016480.1	chr0:11351457-11352196	0	0	0	1	1	no
Solyc00g016590.1	chr0:11376315-11377589	0	0	0	1	1	no
Solyc00g016890.1	chr0:11415229-11417810	0	0	0	1	1	no
Solyc00g016900.1	chr0:11418131-11421928	0	0	0	1	1	no
Solyc00g016910.1	chr0:11422249-11425478	0	0	0	1	1	no
Solyc00g017220.1	chr0:11465121-11466695	0	0	0	1	1	no
Solyc00g017230.1	chr0:11471561-11473299	0	0	0	1	1	no
Solyc00g017530.1	chr0:11506469-11506634	0	0	0	1	1	no
Solyc00g017750.1	chr0:11534293-11534612	0	0	0	1	1	no
Solyc00g017760.1	chr0:11538834-11539050	0	0	0	1	1	no
Solyc00g017880.1	chr0:11552095-11556238	0	0	0	1	1	no
Solyc00g018770.1	chr0:11667233-11672087	0	0	0	1	1	no
Solyc00g019620.1	chr0:11769643-11772801	0	0	0	1	1	no
Solyc00g019630.1	chr0:11773221-11773638	0	0	0	1	1	no
Solyc00g019730.1	chr0:11782542-11782983	51.2087	1.67847	-4.93117	0.000498565	0.0172495	yes
Solyc00g019740.1	chr0:11783614-11784085	30.7523	2.50441	-3.61815	0.00734046	0.136553	no
Solyc00g019750.1	chr0:11785209-11785419	269.474	4.04198	-6.05894	0.000807364	0.0249336	yes
Solyc00g019950.1	chr0:11799417-11799990	6.29828	0.146683	-5.42418	0.0117029	0.191274	no
Solyc00g020010.1	chr0:11803001-11807051	2.41013	0.933337	-1.36864	0.460469	0.999997	no
Solyc00g020030.1	chr0:11807383-11808523	0	0	0	1	1	no
Solyc00g020970.1	chr0:11908278-11909944	0	0	0	1	1	no
Solyc00g021490.1	chr0:11956008-11956722	0	0	0	1	1	no
Solyc00g021500.1	chr0:11958081-11958696	0	0	0	1	1	no
Solyc00g021510.1	chr0:11959119-11959809	0	0	0	1	1	no
Solyc00g021520.1	chr0:11959937-11961794	0	0	0	1	1	no
Solyc00g021530.1	chr0:11962221-11965061	0	0	0	1	1	no
Solyc00g021630.1	chr0:11968647-11969301	56.195	1.37408	-5.35391	5.84e-05	0.00301185	yes
Solyc00g021640.2	chr0:11969992-11972180	1.64277	0.0347411	-5.56334	0.00902528	0.157586	no
Solyc00g021660.1	chr0:11974427-11975748	0	0	0	1	1	no
Solyc00g022080.1	chr0:12009017-12009230	0	0	0	1	1	no
Solyc00g022090.1	chr0:12011892-12012246	0	0	0	1	1	no
RPL10,Solyc00g022110.2	chr0:12012451-12016317	39.4667	1.27725	-4.94952	0.0122867	0.197071	no
Solyc00g023030.1	chr0:12096036-12096792	0	0	0	1	1	no
Solyc00g023040.1	chr0:12097096-12098611	0	0	0	1	1	no
Solyc00g023050.1	chr0:12099915-12100480	0	0	0	1	1	no
Solyc00g023250.1	chr0:12110507-12112746	0	0	0	1	1	no
Solyc00g023260.1	chr0:12114465-12116352	0	0	0	1	1	no
Solyc00g023570.1	chr0:12138026-12138356	0	0	0	1	1	no
Solyc00g023710.1	chr0:12152636-12153338	0	0	0	1	1	no
Solyc00g024020.1	chr0:12173970-12174819	0	0	0	1	1	no
Solyc00g024040.1	chr0:12176638-12178161	0	0	0	1	1	no
Solyc00g024160.1	chr0:12183145-12184149	0	0.205418	1.79769e+308	0.135226	1	no
Solyc00g024170.1	chr0:12187233-12187672	0	0	0	1	1	no
Solyc00g025300.1	chr0:12270766-12270928	0	0	0	1	1	no
Solyc00g025400.2	chr0:12277861-12279315	0	0	0	1	1	no
Solyc00g025500.1	chr0:12282101-12283461	0	0	0	1	1	no
Solyc00g025520.1	chr0:12285241-12285433	0	0	0	1	1	no
Solyc00g025540.1	chr0:12286686-12287874	0	0	0	1	1	no
Solyc00g026860.1	chr0:12372091-12373490	0	0	0	1	1	no
Solyc00g026870.1	chr0:12373547-12375156	0	0	0	1	1	no
Solyc00g026880.1	chr0:12375207-12375520	0	0	0	1	1	no
Solyc00g026900.1	chr0:12376693-12377056	0	0	0	1	1	no
Solyc00g027130.1	chr0:12388677-12390122	0	0	0	1	1	no
Solyc00g027140.1	chr0:12390164-12393585	0	0	0	1	1	no
Solyc00g027870.1	chr0:12439459-12441082	0	0	0	1	1	no
Solyc00g028090.1	chr0:12451131-12451986	0	0	0	1	1	no
Solyc00g028100.1	chr0:12453342-12453504	0	0	0	1	1	no
Solyc00g028420.1	chr0:12476207-12476992	0	0	0	1	1	no
Solyc00g028520.1	chr0:12478936-12479684	0	0	0	1	1	no
Solyc00g028530.1	chr0:12480967-12481825	0	0	0	1	1	no
Solyc00g028550.1	chr0:12482942-12484594	0	0	0	1	1	no
Solyc00g028560.1	chr0:12484668-12485670	0	0	0	1	1	no
Solyc00g028960.1	chr0:12511434-12511746	6.23814	0	-1.79769e+308	0.133101	0.753756	no
Solyc00g029060.1	chr0:12513050-12513424	0	0	0	1	1	no
Solyc00g029090.1	chr0:12519317-12519563	0	0	0	1	1	no
Solyc00g029290.1	chr0:12526427-12529769	0	0	0	1	1	no
Solyc00g029500.1	chr0:12543738-12543927	0	0	0	1	1	no
Solyc00g030000.1	chr0:12573597-12578147	0	0	0	1	1	no
Solyc00g030520.2	chr0:12609508-12612502	1.3066	2.91244	1.15641	0.478581	0.999997	no
Solyc00g030820.1	chr0:12629670-12630814	0	0	0	1	1	no
-	chr0:12632916-12635409	0.57347	1.80153	1.65143	0.21252	0.95248	no
Solyc00g031020.1	chr0:12636798-12637637	0	0	0	1	1	no
Solyc00g031050.1	chr0:12640930-12642313	0	0	0	1	1	no
Solyc00g031360.1	chr0:12655530-12655998	0	0	0	1	1	no
Solyc00g031380.1	chr0:12657803-12658576	0	0	0	1	1	no
Solyc00g031390.1	chr0:12658619-12662564	0	0	0	1	1	no
Solyc00g031490.1	chr0:12662846-12664203	0	0	0	1	1	no
Solyc00g031500.1	chr0:12664756-12667765	0	0.0350882	1.79769e+308	0.227007	1	no
Solyc00g031710.1	chr0:12676852-12677551	0	0	0	1	1	no
Solyc00g032030.1	chr0:12692936-12693463	0	0	0	1	1	no
Solyc00g033460.2	chr0:12782788-12784536	0	0.209798	1.79769e+308	0.14344	1	no
Solyc00g033860.1	chr0:12802585-12804035	0	0	0	1	1	no
Solyc00g033870.1	chr0:12804076-12804730	0	0	0	1	1	no
Solyc00g033880.1	chr0:12805603-12806669	0	0	0	1	1	no
Solyc00g033890.1	chr0:12807511-12808207	0	0	0	1	1	no
Solyc00g033990.1	chr0:12808587-12809286	0	0	0	1	1	no
Solyc00g034810.1	chr0:12856696-12858684	0	0	0	1	1	no
Solyc00g035010.1	chr0:12867876-12870538	0	0	0	1	1	no
Solyc00g036530.1	chr0:12957183-12957339	0	0	0	1	1	no
Solyc00g036540.1	chr0:12958853-12959135	0.54206	0.267229	-1.02038	0.861768	1	no
Solyc00g036740.1	chr0:12965047-12965847	0	0	0	1	1	no
Solyc00g036750.1	chr0:12966756-12968177	0	1.67591	1.79769e+308	0.0668409	0.571359	no
Solyc00g036960.1	chr0:12980784-12981408	0	0	0	1	1	no
Solyc00g039990.2	chr0:13139766-13141518	7.15825	8.55762	0.257602	0.836611	0.999997	no
Solyc00g040290.1	chr0:13154799-13157523	0	0	0	1	1	no
Solyc00g041190.1	chr0:13201003-13201240	0	0	0	1	1	no
Solyc00g041210.1	chr0:13202980-13203961	0	0	0	1	1	no
Solyc00g042120.1	chr0:13248892-13249726	0	0	0	1	1	no
Solyc00g042840.1	chr0:13287274-13288411	0.619914	1.66166	1.42248	0.339421	0.999997	no
Solyc00g044750.1	chr0:13386848-13389725	0	0	0	1	1	no
Solyc00g046570.1	chr0:13474169-13475687	0	0	0	1	1	no
Solyc00g046580.1	chr0:13475896-13477406	0	0.0113816	1.79769e+308	0.354856	1	no
Solyc00g047180.1	chr0:13504695-13504953	0	0	0	1	1	no
Solyc00g047200.1	chr0:13508145-13508379	394.824	0	-1.79769e+308	0.0830919	0.631796	no
Solyc00g047700.2	chr0:13529506-13532748	100.588	123.37	0.294526	0.867143	0.999997	no
Solyc00g047810.1	chr0:13538151-13538514	0	0	0	1	1	no
Solyc00g049210.1	chr0:13605544-13607314	1.18312	0.0749448	-3.98062	0.017415	0.251235	no
Solyc00g049520.2	chr0:13621034-13622311	44.5068	38.3596	-0.214439	0.834725	0.999997	no
Solyc00g052540.1	chr0:13768659-13769331	0	0	0	1	1	no
Solyc00g052940.2	chr0:13784265-13787465	5.96381	2.61497	-1.18944	0.332234	0.999997	no
Solyc00g055940.1	chr0:13926519-13926903	0	0	0	1	1	no
Solyc00g055970.1	chr0:13929162-13929504	0	0	0	1	1	no
Solyc00g055980.1	chr0:13930130-13931035	0	0.0892794	1.79769e+308	0.227007	1	no
Solyc00g056180.1	chr0:13939135-13939327	0	0	0	1	1	no
Solyc00g057280.1	chr0:13989905-13990536	0	0	0	1	1	no
Solyc00g058280.1	chr0:14036743-14037773	0	0	0	1	1	no
Solyc00g058480.1	chr0:14042517-14043535	0	0.801988	1.79769e+308	0.227007	1	no
Solyc00g058890.1	chr0:14061026-14061437	60.7735	9.22802	-2.71935	0.0274158	0.336625	no
Solyc00g058900.1	chr0:14062469-14064603	0	0	0	1	1	no
Solyc00g059100.2	chr0:14071310-14075040	2.83264	1.0515	-1.4297	0.357372	0.999997	no
Solyc00g060810.2	chr0:14149227-14151711	0	0	0	1	1	no
Solyc00g063110.2	chr0:14254013-14255544	0	0	0	1	1	no
Solyc00g063510.1	chr0:14269639-14273200	0	0	0	1	1	no
Solyc00g065610.1	chr0:14363333-14363849	0	0	0	1	1	no
Solyc00g065620.1	chr0:14363962-14364427	0	0	0	1	1	no
Solyc00g065630.1	chr0:14365105-14366692	0	0	0	1	1	no
Solyc00g065930.1	chr0:14375990-14378097	0	0	0	1	1	no
Solyc00g065940.1	chr0:14379502-14379805	0	0	0	1	1	no
Solyc00g066140.1	chr0:14385631-14387174	0	0	0	1	1	no
Solyc00g066150.1	chr0:14387847-14388954	0	0	0	1	1	no
Solyc00g066370.1	chr0:14396505-14396682	0	0	0	1	1	no
Solyc00g067470.1	chr0:14445429-14445594	0	7.48897	1.79769e+308	0.227007	0.961522	no
Solyc00g068970.2	chr0:14507326-14508646	5434.72	67.1732	-6.33818	0.000116797	0.00532249	yes
TMC	chr0:14602006-14605705	3.11666	42.8003	3.77955	0.0282358	0.343252	no
Solyc00g071580.1	chr0:14619422-14620651	0	0	0	1	1	no
Solyc00g071590.1	chr0:14621936-14622314	0	0	0	1	1	no
Solyc00g071600.1	chr0:14622420-14623259	0	0	0	1	1	no
Solyc00g072100.2	chr0:14643321-14644371	8.77593	21.1584	1.26961	0.232677	0.973289	no
Solyc00g072400.2	chr0:14656060-14657444	0	0	0	1	1	no
Solyc00g073200.1	chr0:14688065-14690306	0	0	0	1	1	no
Solyc00g074810.1	chr0:14755625-14756735	0	0	0	1	1	no
Solyc00g074830.1	chr0:14758998-14759651	0	0	0	1	1	no
Solyc00g075440.1	chr0:14781132-14782088	0.368483	5.26543	3.83688	0.0149071	0.2256	no
Solyc00g075450.2	chr0:14784184-14785509	6.17435	1.4387	-2.10153	0.264015	0.999997	no
Solyc00g076250.1	chr0:14817326-14818129	0	0	0	1	1	no
Solyc00g080750.2	chr0:15001200-15002917	9.24536	1.85751	-2.31536	0.056054	0.522094	no
Solyc00g082150.2	chr0:15059630-15061824	21.9316	37.3911	0.769683	0.512178	0.999997	no
Solyc00g084650.1	chr0:15158844-15159799	0	0	0	1	1	no
Solyc00g084750.2	chr0:15162738-15164113	0	0.00788924	1.79769e+308	0.396575	1	no
Solyc00g084760.1	chr0:15164470-15165243	0	0	0	1	1	no
Solyc00g084770.1	chr0:15166036-15166333	0	0	0	1	1	no
Solyc00g085070.2	chr0:15174786-15178624	73.1333	95.4064	0.383558	0.7868	0.999997	no
Solyc00g085370.1	chr0:15190130-15190490	0	0	0	1	1	no
Solyc00g085770.1	chr0:15203491-15203683	0	0	0	1	1	no
Solyc00g085780.1	chr0:15205406-15205625	0	0	0	1	1	no
Solyc00g088080.1	chr0:15293960-15294497	0	0	0	1	1	no
Solyc00g088090.1	chr0:15294616-15297598	0	0	0	1	1	no
Solyc00g090120.1	chr0:15373571-15374202	0	0	0	1	1	no
Solyc00g090630.1	chr0:15391877-15392527	0	0	0	1	1	no
Solyc00g090640.1	chr0:15392839-15393307	0	0	0	1	1	no
Solyc00g090650.1	chr0:15393349-15394960	0	0	0	1	1	no
Solyc00g090660.1	chr0:15395082-15395274	0	0	0	1	1	no
Solyc00g090860.1	chr0:15399664-15400108	0	0	0	1	1	no
Solyc00g090870.2	chr0:15402266-15403043	5.00103	4.10903	-0.283426	0.828653	0.999997	no
Solyc00g092880.1	chr0:15477605-15477812	0	0	0	1	1	no
Solyc00g092890.1	chr0:15477931-15478285	0	0	0	1	1	no
Solyc00g092900.1,Solyc00g093000.1	chr0:15479918-15484834	0.758819	20.2165	4.73563	0.377542	0.999997	no
Solyc00g093310.1	chr0:15494597-15496381	0	0	0	1	1	no
Solyc00g094010.1	chr0:15519581-15520642	0	0	0	1	1	no
Solyc00g094020.1	chr0:15521554-15524994	0	0	0	1	1	no
Solyc00g094520.1	chr0:15539101-15539287	300.808	0	-1.79769e+308	0.133101	0.753756	no
Solyc00g094530.1	chr0:15539926-15540316	9.97288	0	-1.79769e+308	0.0856565	0.639663	no
Solyc00g094550.1	chr0:15541768-15542002	62.8657	0	-1.79769e+308	0.133101	0.753756	no
Solyc00g095450.1	chr0:15573491-15574412	0	0	0	1	1	no
Solyc00g095860.1	chr0:15591226-15591898	48.9173	1.61926	-4.91694	0.00012064	0.00543683	yes
Solyc00g096060.1	chr0:15597456-15599369	0	0	0	1	1	no
Solyc00g099160.1	chr0:15714221-15714572	0	0	0	1	1	no
Solyc00g099460.1	chr0:15724451-15726504	0	0	0	1	1	no
Solyc00g099580.1	chr0:15730750-15734166	1.95634	4.03233	1.04345	0.39545	0.999997	no
Solyc00g101700.1	chr0:15803097-15805394	0	0	0	1	1	no
Solyc00g102000.1	chr0:15817206-15817401	251798	74.1248	-11.73	0	0	yes
Solyc00g104320.1	chr0:15900441-15900705	0	0	0	1	1	no
Solyc00g104330.1	chr0:15901799-15902496	0	0	0	1	1	no
Solyc00g104940.1	chr0:15921237-15922811	0	0	0	1	1	no
Solyc00g105340.1	chr0:15935781-15936904	0	0.0370927	1.79769e+308	0.25867	1	no
Solyc00g105350.1	chr0:15937470-15939210	0	0	0	1	1	no
Solyc00g107050.1	chr0:15998052-15998487	0	0	0	1	1	no
Solyc00g108550.1	chr0:16054982-16056017	0	0	0	1	1	no
Solyc00g109450.1	chr0:16087314-16087464	0	0	0	1	1	no
Solyc00g109850.1	chr0:16098718-16099912	0	0	0	1	1	no
Solyc00g110060.1	chr0:16105947-16106187	0	0	0	1	1	no
Solyc00g110370.1	chr0:16119607-16119952	0	0	0	1	1	no
Solyc00g110870.2	chr0:16134483-16136848	2.90509	9.22806	1.66745	0.144293	0.780047	no
Solyc00g112180.1,Solyc00g112190.2	chr0:16182667-16183977	0.16499	0	-1.79769e+308	0.146461	1	no
Solyc00g112600.1	chr0:16197499-16197652	0	0	0	1	1	no
Solyc00g112830.1	chr0:16204770-16205570	0	0	0	1	1	no
Solyc00g112930.2	chr0:16205696-16207501	0	0	0	1	1	no
Solyc00g113230.1	chr0:16216237-16216489	0	0	0	1	1	no
Solyc00g113330.1	chr0:16219769-16220021	0	0	0	1	1	no
Solyc00g113730.1	chr0:16233854-16234358	0	0	0	1	1	no
Solyc00g113740.1	chr0:16234482-16234644	0	0	0	1	1	no
Solyc00g113750.1	chr0:16236338-16237414	0	0	0	1	1	no
Solyc00g117450.2	chr0:16363641-16364389	1.2913	3.11077	1.26845	0.392293	0.999997	no
Solyc00g117650.1	chr0:16373204-16373450	0	0	0	1	1	no
-	chr0:16394779-16397918	3.6059	3.49626	-0.0445476	0.978097	0.999997	no
Solyc00g118680.2	chr0:16398063-16401339	14.0762	0.293889	-5.58185	0.076784	0.612845	no
Solyc00g120120.1	chr0:16439720-16440143	0	0	0	1	1	no
Solyc00g120930.1	chr0:16469781-16470453	0	0	0	1	1	no
Solyc00g121230.1	chr0:16477228-16480355	0	0	0	1	1	no
Solyc00g121730.1	chr0:16494359-16496275	0	0.0312412	1.79769e+308	0.227007	1	no
Solyc00g122530.1	chr0:16522452-16522815	0	0	0	1	1	no
Solyc00g124840.1	chr0:16599564-16599990	0	0	0	1	1	no
Solyc00g124850.1	chr0:16600038-16600332	0	0	0	1	1	no
Solyc00g125580.1	chr0:16625579-16626763	0	0.122162	1.79769e+308	0.227007	1	no
Solyc00g126420.1	chr0:16646673-16646991	0	0	0	1	1	no
Solyc00g126440.1	chr0:16649093-16649769	0	0	0	1	1	no
Solyc00g127540.1	chr0:16683470-16683773	0	0	0	1	1	no
Solyc00g127550.1	chr0:16683925-16684375	0	0	0	1	1	no
Solyc00g127560.1	chr0:16685496-16686687	0	0	0	1	1	no
Solyc00g127670.1	chr0:16688345-16690023	11.7071	13.4683	0.202184	0.908371	0.999997	no
Solyc00g129980.1	chr0:16766194-16766371	0	0	0	1	1	no
Solyc00g130180.1	chr0:16769873-16770398	0	0	0	1	1	no
Solyc00g130190.1	chr0:16770464-16774569	0	0	0	1	1	no
Solyc00g130690.1	chr0:16786683-16787637	0	0	0	1	1	no
Solyc00g130700.1	chr0:16788729-16789380	0.552888	0	-1.79769e+308	0.133101	1	no
Solyc00g130810.1	chr0:16792458-16792890	0	0	0	1	1	no
Solyc00g131610.1	chr0:16816708-16817285	0	0	0	1	1	no
Solyc00g133110.1	chr0:16865395-16868819	0	0	0	1	1	no
Solyc00g133710.1	chr0:16885051-16885860	0	0	0	1	1	no
Solyc00g133720.1	chr0:16887393-16889185	0	0	0	1	1	no
Solyc00g134620.1	chr0:16915001-16918898	0	0	0	1	1	no
Solyc00g134840.1	chr0:16923639-16924086	0	0	0	1	1	no
Solyc00g135040.1	chr0:16927446-16928307	0	0	0	1	1	no
Solyc00g135050.1	chr0:16928849-16929278	0	0	0	1	1	no
Solyc00g135260.1	chr0:16934542-16937288	0	0	0	1	1	no
Solyc00g136260.1	chr0:16968582-16968993	3.10486	5.73845	0.886133	0.568644	0.999997	no
Solyc00g136560.2	chr0:16976230-16976970	26.0304	5.65179	-2.20342	0.0591014	0.537453	no
Solyc00g139760.1	chr0:17079123-17083016	0	0	0	1	1	no
Solyc00g140060.2	chr0:17088791-17091441	8.39912	15.0775	0.844091	0.45414	0.999997	no
Solyc00g141360.1	chr0:17132319-17133214	0	0	0	1	1	no
Solyc00g141560.1	chr0:17136973-17138489	0	0	0	1	1	no
Solyc00g142160.1	chr0:17156361-17156679	0	0.526311	1.79769e+308	0.227007	1	no
Solyc00g142170.2	chr0:17156702-17158111	0.247575	0.134718	-0.877926	0.640777	1	no
Solyc00g143770.1	chr0:17206542-17209005	0	6.02002	1.79769e+308	0.127251	0.752864	no
Solyc00g147570.2	chr0:17325996-17328442	0	0	0	1	1	no
Solyc00g147770.1	chr0:17332933-17334484	0.499621	0.874032	0.806851	0.599938	1	no
Solyc00g149970.2	chr0:17400230-17402637	0.773781	0.736293	-0.0716463	0.966581	1	no
Solyc00g153680.1	chr0:17514336-17515884	0	0	0	1	1	no
Solyc00g156980.2	chr0:17613646-17614823	14.5691	92.8991	2.67275	0.0113776	0.18751	no
Solyc00g157180.2	chr0:17621248-17622628	0	0	0	1	1	no
Solyc00g165080.1	chr0:17854862-17855291	0	0	0	1	1	no
Solyc00g165090.1	chr0:17856378-17856907	0	0	0	1	1	no
Solyc00g166190.1	chr0:17887333-17887519	0	0.0253513	1.79769e+308	0.473248	1	no
Solyc00g166690.1	chr0:17901789-17903651	0	0.849343	1.79769e+308	0.110608	1	no
Solyc00g168200.1	chr0:17945582-17948392	4.56018	6.28517	0.462859	0.730473	0.999997	no
Solyc00g170210.2	chr0:18004723-18005626	4.65975	3.1437	-0.567787	0.716524	0.999997	no
Solyc00g170510.1	chr0:18012464-18013434	0	0	0	1	1	no
Solyc00g171810.2	chr0:18050016-18051583	102.281	30.299	-1.75519	0.0931672	0.6608	no
Solyc00g172410.1	chr0:18067958-18070197	0.198533	0	-1.79769e+308	0.133101	1	no
PR1B1,Solyc00g174330.2	chr0:18119490-18121692	314.979	5.80989	-5.7606	9.91e-05	0.00467266	yes
Solyc00g179240.1	chr0:18259369-18259945	170.183	243.783	0.518516	0.797841	0.999997	no
Solyc00g179640.1	chr0:18271615-18272350	2569.93	1.90417	-10.3984	8.52e-07	8.07e-05	yes
Solyc00g179840.1	chr0:18277595-18277886	0	0	0	1	1	no
Solyc00g180440.1	chr0:18295503-18295758	0	0	0	1	1	no
Solyc00g181240.1	chr0:18316576-18316756	0	0	0	1	1	no
Solyc00g183550.1	chr0:18380619-18383381	0	0	0	1	1	no
Solyc00g184350.2	chr0:18403199-18405659	7.37109	4.25453	-0.792878	0.822448	0.999997	no
Solyc00g185750.1	chr0:18442346-18444004	0	0	0	1	1	no
Solyc00g187050.2	chr0:18478268-18481034	82.2245	16.8333	-2.28825	0.0302458	0.357506	no
Solyc00g188250.1	chr0:18512057-18512462	0	0	0	1	1	no
Solyc00g188750.1	chr0:18526006-18526240	0	0	0	1	1	no
Solyc00g188850.2	chr0:18529691-18531197	0	0.633878	1.79769e+308	0.115013	1	no
Solyc00g196460.1	chr0:18736727-18737078	0	0	0	1	1	no
Solyc00g198360.1	chr0:18788773-18789643	0	0	0	1	1	no
Solyc00g201160.2	chr0:18863913-18865571	3.91836	0.894892	-2.13047	0.173753	0.863901	no
Solyc00g201460.1	chr0:18872393-18873456	0	0	0	1	1	no
Solyc00g203660.1	chr0:18930105-18930892	0.00045434	0	-1.79769e+308	0.484901	1	no
Solyc00g206460.1	chr0:19006503-19007274	34.3168	2.81265	-3.60891	0.00241511	0.0584497	no
Solyc00g209460.1	chr0:19085841-19086263	0	0.230559	1.79769e+308	0.294939	1	no
Solyc00g209560.1	chr0:19086844-19088523	0	0	0	1	1	no
Solyc00g210860.1	chr0:19121948-19122209	0	0	0	1	1	no
Solyc00g213960.1	chr0:19203135-19203318	0	0	0	1	1	no
Solyc00g218560.1	chr0:19320880-19321114	0	0	0	1	1	no
Solyc00g227860.1	chr0:19558890-19560303	6.80818	17.5767	1.36832	0.188727	0.897053	no
Solyc00g228260.1	chr0:19569552-19569864	0	0	0	1	1	no
Solyc00g230070.1	chr0:19614384-19614648	3143.45	1.1875	-11.3702	4.54e-10	1.13e-07	yes
Solyc00g230080.1	chr0:19614703-19615060	272.225	2.90694	-6.54915	2.22e-06	0.000184762	yes
Solyc00g230280.1	chr0:19618534-19618930	0	0	0	1	1	no
MAN1	chr0:19653869-19655403	0	0	0	1	1	no
Solyc00g231780.1	chr0:19656546-19657203	117.815	3.90995	-4.91322	0.000628818	0.0206597	yes
Solyc00g233480.1	chr0:19698472-19699024	4.84629	0.898162	-2.43183	0.118305	0.733662	no
Solyc00g244280.1	chr0:19965981-19966164	0	0	0	1	1	no
Solyc00g249200.1	chr0:20084436-20085171	0	0	0	1	1	no
Solyc00g254910.1	chr0:20221957-20222743	0	0	0	1	1	no
Solyc00g255510.1	chr0:20235386-20236924	0	0	0	1	1	no
Solyc00g256710.1	chr0:20263465-20263714	318.63	15.7957	-4.33428	0.00285206	0.0664019	no
Solyc00g257110.2	chr0:20272520-20276002	0	0.0561635	1.79769e+308	0.144828	1	no
Solyc00g263210.1	chr0:20417001-20417331	0	0	0	1	1	no
Solyc00g265110.2	chr0:20461889-20462565	6.58108	0.171067	-5.26569	0.215501	0.957626	no
Solyc00g265510.1	chr0:20470636-20470786	0	0	0	1	1	no
Solyc00g266110.1	chr0:20485474-20485771	0	0	0	1	1	no
Solyc00g268310.1	chr0:20535957-20537976	0	0	0	1	1	no
Solyc00g269810.1	chr0:20570949-20572723	0	0	0	1	1	no
Solyc00g272810.1	chr0:20641053-20641779	29.8792	6.45516	-2.21061	0.0546738	0.515128	no
Solyc00g273110.1	chr0:20647167-20649299	15.1427	8.33071	-0.862111	0.523089	0.999997	no
Solyc00g275310.1	chr0:20697915-20700200	0	0	0	1	1	no
Solyc00g277510.1	chr0:20749160-20749361	277665	1055.94	-8.03868	3.93e-13	1.74e-10	yes
Solyc00g278110.2	chr0:20762699-20763937	2.96454	5.64123	0.9282	0.633083	0.999997	no
Solyc00g280110.1	chr0:20807677-20808496	0	128.782	1.79769e+308	0.0896677	0.650706	no
Solyc00g281110.1	chr0:20830499-20830868	0	0	0	1	1	no
Solyc00g283010.1	chr0:20873084-20875201	0	0.0153827	1.79769e+308	0.289169	1	no
Solyc00g284510.1	chr0:20907047-20908633	0	0	0	1	1	no
Solyc00g289230.1	chr0:21012486-21014622	5.70913	4.94251	-0.208028	0.890123	0.999997	no
Solyc00g294230.1	chr0:21123897-21124904	0	0.380732	1.79769e+308	0.137517	1	no
Solyc00g294630.1	chr0:21133895-21134841	0	0	0	1	1	no
Solyc00g297330.1	chr0:21192514-21192913	0	0	0	1	1	no
Solyc00g300430.1	chr0:21262619-21262811	0	0	0	1	1	no
Solyc00g300730.1	chr0:21267423-21268832	0	0	0	1	1	no
Solyc00g304630.1	chr0:21353184-21354291	0	0	0	1	1	no
Solyc00g306730.1	chr0:21398416-21400231	0	0	0	1	1	no
Solyc00g308530.1	chr0:21437946-21439334	0	0	0	1	1	no
Solyc00g308930.1	chr0:21446173-21446990	0	0	0	1	1	no
Solyc00g313930.1	chr0:21553593-21553743	0	34.9895	1.79769e+308	0.135226	0.75529	no
Solyc00g316030.1	chr0:21599282-21600556	0	0	0	1	1	no
Solyc00g316730.1	chr0:21614212-21615486	0	0	0	1	1	no
Solyc00g318830.1	chr0:21659218-21660177	0.400804	0.149683	-1.42099	0.498386	1	no
-	chr0:945324-945456	195796	1560.02	-6.97164	1.53e-10	4.09e-08	yes
-	chr0:3566741-3567407	0.919841	2.11817	1.20336	0.445047	0.999997	no
-	chr0:4200813-4200934	33735.1	425.752	-6.30809	4.6e-06	0.000349763	yes
-	chr0:4263119-4266757	0	0	0	1	1	no
-	chr0:4277008-4277285	3832.01	43.3947	-6.46444	9.57e-09	1.58e-06	yes
-	chr0:6753939-6755818	0.208282	0.483284	1.21433	0.445264	1	no
-	chr0:8352196-8353147	3437.17	54.4406	-5.9804	1.66e-05	0.00102118	yes
-	chr0:9583239-9583631	1280.23	18.7654	-6.09218	1.32e-07	1.61e-05	yes
-	chr0:10882404-10883698	0	0.0465848	1.79769e+308	0.227007	1	no
-	chr0:12103861-12104470	0.547872	0.510478	-0.10199	0.955137	1	no
-	chr0:12121334-12121609	81.3597	31.52	-1.36805	0.327706	0.999997	no
-	chr0:12336854-12338147	2.32795	3.63698	0.643681	0.602573	0.999997	no
-	chr0:12537381-12538291	0.272593	0.723315	1.40788	0.411896	1	no
-	chr0:12763310-12765664	0.000942048	0.0250559	4.7332	0.636698	1	no
-	chr0:12796229-12796459	406.032	28.6194	-3.82653	0.00829765	0.148552	no
-	chr0:13069473-13070364	1.68913	2.37968	0.494491	0.725422	0.999997	no
-	chr0:13371158-13372249	0.209342	0.911437	2.12228	0.204856	0.935421	no
-	chr0:13375087-13375674	8.28142	0.811027	-3.35206	0.0261482	0.325773	no
-	chr0:14084029-14087114	0.647531	0.420283	-0.623589	0.650359	1	no
-	chr0:14087240-14088138	1.39082	0.588822	-1.24004	0.428216	0.999997	no
-	chr0:15345706-15345943	15048.5	32.1146	-8.87217	3.82e-13	1.73e-10	yes
-	chr0:15668006-15668644	0.998589	8.32061	3.05873	0.036478	0.40473	no
-	chr0:16014730-16015611	8.5938	6.11405	-0.491167	0.672507	0.999997	no
-	chr0:16023378-16024466	2.1015	1.53208	-0.455925	0.740134	0.999997	no
-	chr0:16047815-16047962	0	10.1255	1.79769e+308	0.227007	0.961522	no
-	chr0:17182936-17183391	13.5875	0.419157	-5.01864	0.00235809	0.0573887	no
-	chr0:17336783-17337268	4.69003	0.372552	-3.65408	0.0339351	0.384888	no
-	chr0:18040356-18041237	0	0	0	1	1	no
-	chr0:18428174-18428956	0.693327	0.709331	0.0329235	0.984166	1	no
-	chr0:18468228-18469361	1.98646	0.383297	-2.37367	0.117811	0.732376	no
-	chr0:19257949-19258763	3.57073	2.0982	-0.767068	0.575976	0.999997	no
-	chr0:19625323-19625737	7.8109	12.3846	0.66499	0.631324	0.999997	no
-	chr0:19637670-19638092	0	0	0	1	1	no
-	chr0:19990471-19991408	0.782509	1.04439	0.416477	0.788192	0.999997	no
-	chr0:20034808-20035239	166.392	55.6568	-1.57995	0.121281	0.741047	no
-	chr0:20042693-20045009	7.49723	4.64215	-0.691565	0.504091	0.999997	no
-	chr0:20194359-20196444	1.01253	1.3783	0.444919	0.731982	0.999997	no
-	chr0:20538288-20540453	2.1413	3.73288	0.801803	0.480007	0.999997	no
-	chr0:20799555-20800472	2.425	1.57542	-0.622245	0.657771	0.999997	no
-	chr0:21668776-21670799	2.57531	4.46013	0.792341	0.479079	0.999997	no
LEGAD3	chr1:12962-15149	15.7673	13.6767	-0.205221	0.837953	0.999997	no
Solyc01g005010.2	chr1:23086-26030	14.4023	19.2953	0.421947	0.718078	0.999997	no
Solyc01g005030.2	chr1:44364-54276	6.89733	7.40344	0.102158	0.927271	0.999997	no
Solyc01g005040.2	chr1:55809-56888	6.69853	1.74106	-1.94388	0.163678	0.835408	no
Solyc01g005050.2	chr1:57358-58350	0	0	0	1	1	no
Solyc01g005070.2	chr1:65456-66982	0.1242	0.160655	0.371301	0.837721	1	no
Solyc01g005110.2	chr1:99354-103264	8.92362	11.0476	0.308036	0.795876	0.999997	no
Solyc01g005130.2	chr1:122697-125819	11.8761	16.4252	0.467858	0.644508	0.999997	no
CMPG1	chr1:137780-139489	1.39534	0.0331415	-5.39584	0.0113259	0.18696	no
Solyc01g005170.1	chr1:141655-144896	0	0	0	1	1	no
Solyc01g005190.1	chr1:151481-152345	0	0.230857	1.79769e+308	0.135226	1	no
Solyc01g005200.1	chr1:154249-155140	0	0.076513	1.79769e+308	0.227007	1	no
Solyc01g005210.2	chr1:164107-169460	16.6558	12.0208	-0.470488	0.67077	0.999997	no
Solyc01g005220.2	chr1:173558-180636	8.34797	1.02865	-3.02067	0.00971966	0.166798	no
Solyc01g005230.2	chr1:181502-183049	1.96418	0.0505997	-5.27865	0.0134258	0.208926	no
Solyc01g005240.2	chr1:185566-191685	19.0244	17.5575	-0.115765	0.922593	0.999997	no
Solyc01g005260.2	chr1:195720-199105	3.64414	3.76118	0.0456096	0.96983	0.999997	no
Solyc01g005300.2	chr1:216654-225903	0.88088	0.82501	-0.0945334	0.948449	1	no
Solyc01g005360.2	chr1:257314-258835	0	0	0	1	1	no
Solyc01g005370.2	chr1:259637-260564	1.58877	0.734237	-1.1136	0.461795	0.999997	no
Solyc01g005380.2	chr1:261003-265599	5.0209	7.83226	0.641483	0.542455	0.999997	no
Solyc01g005390.2	chr1:276160-277987	2.11929	0.63537	-1.73791	0.266642	0.999997	no
Solyc01g005400.2	chr1:280018-283591	14.6727	8.98903	-0.706901	0.503908	0.999997	no
Solyc01g005410.2	chr1:286563-290172	51.1274	8.722	-2.55137	0.0288815	0.347705	no
Solyc01g005430.2	chr1:299063-303517	8.64036	3.74224	-1.20719	0.260061	0.999997	no
Solyc01g005440.2	chr1:308867-312423	118.741	133.267	0.166498	0.909111	0.999997	no
Solyc01g005480.2	chr1:333069-337902	4.85124	5.93275	0.290348	0.838731	0.999997	no
Solyc01g005500.2	chr1:344854-346514	0.461227	1.67575	1.86126	0.22692	0.961522	no
Solyc01g005520.2	chr1:349915-352687	281.574	197.647	-0.510589	0.676561	0.999997	no
Solyc01g005550.2	chr1:382261-385981	35.484	90.4356	1.34972	0.291983	0.999997	no
Solyc01g005560.2	chr1:394401-399248	119.566	54.6162	-1.13041	0.307039	0.999997	no
Solyc01g005590.2	chr1:416853-417271	637.5	546.081	-0.223311	0.83658	0.999997	no
Solyc01g005610.2	chr1:427616-430354	0	0.0569935	1.79769e+308	0.227007	1	no
Solyc01g005630.1	chr1:444879-445584	0	0.00592059	1.79769e+308	0.432924	1	no
Solyc01g005640.2	chr1:446768-454562	5.3946	7.00556	0.376982	0.790547	0.999997	no
Solyc01g005660.1	chr1:460049-461945	0	0	0	1	1	no
Solyc01g005670.2	chr1:465031-467636	1.96423	2.86678	0.545469	0.657767	0.999997	no
Solyc01g005680.2	chr1:472490-477313	17.0705	1.96513	-3.11881	0.0100537	0.170989	no
Solyc01g005710.2,Solyc01g005720.2	chr1:486455-489951	13.8975	1.50593	-3.2061	0.242392	0.989734	no
Solyc01g005730.2	chr1:490332-493499	6.67141	6.3408	-0.0733262	0.952736	0.999997	no
Solyc01g005750.1	chr1:495069-495397	2.82139	0.991739	-1.50838	0.610236	0.999997	no
HCR9-NL0D	chr1:496408-499371	9.37443	6.30388	-0.57249	0.700113	0.999997	no
HCR9-NL0E	chr1:499688-508671	0.267111	0.165247	-0.692817	0.853592	1	no
Solyc01g005790.1	chr1:499688-508671	0.086467	0	-1.79769e+308	0.47594	1	no
Solyc01g005810.2	chr1:530308-534729	20.406	30.0287	0.557349	0.643715	0.999997	no
Solyc01g005820.2	chr1:535504-541733	64.1179	71.9674	0.166616	0.90267	0.999997	no
Solyc01g005830.2,Solyc01g005840.2	chr1:565191-575024	25.3295	33.1526	0.388303	0.838153	0.999997	no
Solyc01g005850.1	chr1:575509-576400	0.871453	1.18428	0.442517	0.77718	0.999997	no
Solyc01g005880.1	chr1:585800-586844	0.901622	0.189244	-2.25228	0.185235	0.890627	no
Solyc01g005890.1	chr1:588413-589330	0	0	0	1	1	no
Solyc01g005910.2	chr1:595031-603172	24.4206	13.8993	-0.813085	0.613742	0.999997	no
Solyc01g005930.2	chr1:606557-610602	11.3047	3.23	-1.80732	0.109825	0.709104	no
Solyc01g005940.2	chr1:613954-617183	0	0	0	1	1	no
Solyc01g005960.2	chr1:625547-632996	12.5666	14.9457	0.250136	0.855033	0.999997	no
Solyc01g005970.2	chr1:642398-647930	1.76723	2.8387	0.683737	0.59661	0.999997	no
Solyc01g006000.2	chr1:663323-669951	4.58811	5.49065	0.259075	0.876083	0.999997	no
Solyc01g006010.2	chr1:671013-678897	2.29077	3.18247	0.474316	0.735263	0.999997	no
Solyc01g006060.2	chr1:737472-738211	0.328088	2.52757	2.9456	0.071067	0.594023	no
Solyc01g006090.2	chr1:754310-755893	1.39052	4.16291	1.58197	0.254686	0.999997	no
Solyc01g006120.2	chr1:776047-784378	31.8667	27.3666	-0.219633	0.835726	0.999997	no
Solyc01g006130.2	chr1:785149-793864	68.7498	55.7545	-0.302268	0.813621	0.999997	no
Solyc01g006200.2	chr1:829985-833076	3.6922	3.81731	0.0480757	0.975909	0.999997	no
Solyc01g006230.2	chr1:853089-859412	17.269	14.5388	-0.248279	0.841764	0.999997	no
Solyc01g006260.2	chr1:866704-870175	6.04199	4.87574	-0.309402	0.820528	0.999997	no
Solyc01g006280.2	chr1:874093-881068	50.9287	28.569	-0.834026	0.502599	0.999997	no
Solyc01g006290.2	chr1:884778-887621	36.922	26.2173	-0.493962	0.623354	0.999997	no
Solyc01g006310.2	chr1:899146-902371	0	0	0	1	1	no
Solyc01g006320.2	chr1:903792-904590	28.0996	23.0014	-0.288832	0.777137	0.999997	no
Solyc01g006330.2	chr1:909512-913976	55.3943	28.1372	-0.977259	0.46953	0.999997	no
Solyc01g006340.2	chr1:915376-919246	2.3643	2.63238	0.154958	0.920778	0.999997	no
Solyc01g006380.2	chr1:1010381-1015889	2.48196	7.23285	1.54308	0.287752	0.999997	no
Solyc01g006420.2	chr1:1030374-1030860	2.82e-08	0	-1.79769e+308	0.499924	1	no
Solyc01g006450.2	chr1:1058118-1063305	11.9864	61.5142	2.35952	0.0230493	0.301745	no
Solyc01g006480.2	chr1:1074150-1078328	3.5896	7.27761	1.01964	0.381628	0.999997	no
LESDH	chr1:1093864-1098227	59.2169	35.889	-0.722468	0.490624	0.999997	no
Solyc01g006520.2	chr1:1099481-1102806	4.18996	2.97983	-0.491706	0.647288	0.999997	no
Solyc01g006530.1	chr1:1104610-1107028	0	0	0	1	1	no
LOXC	chr1:1113717-1123928	10.3659	21.7371	1.06832	0.383594	0.999997	no
Solyc01g006640.1	chr1:1235697-1244411	0	0	0	1	1	no
Solyc01g006650.1	chr1:1246049-1255565	1.34718	0.586451	-1.19986	0.483425	0.999997	no
Solyc01g006710.2	chr1:1286241-1300965	2.36336	3.11411	0.39798	0.758718	0.999997	no
Solyc01g006750.2	chr1:1344183-1344725	0	0	0	1	1	no
Solyc01g006770.1	chr1:1351344-1354626	0	0	0	1	1	no
Solyc01g006790.2	chr1:1360586-1361317	7.40841	3.17293	-1.22335	0.357536	0.999997	no
Solyc01g006800.2	chr1:1364840-1371678	21.0848	28.0099	0.409732	0.742052	0.999997	no
Solyc01g006810.2	chr1:1373260-1378890	7.10851	9.32836	0.392076	0.747068	0.999997	no
Solyc01g006820.2	chr1:1390733-1394840	112.917	60.6021	-0.897827	0.530008	0.999997	no
Solyc01g006850.1	chr1:1417372-1420666	0.138567	0.363162	1.39003	0.353881	1	no
Solyc01g006880.2	chr1:1442158-1458782	3.21172	1.83414	-0.808245	0.513773	0.999997	no
Solyc01g006890.2	chr1:1466482-1471428	3.75417	5.60343	0.577815	0.576423	0.999997	no
Solyc01g006920.2	chr1:1489940-1492756	0.135641	0.191495	0.497507	0.762507	1	no
Solyc01g006930.2	chr1:1506538-1511917	2.29296	9.44353	2.04211	0.0750739	0.609265	no
Solyc01g006940.2	chr1:1512590-1515492	70.3365	95.4716	0.440799	0.682144	0.999997	no
Solyc01g006970.2	chr1:1541847-1551389	4.336	5.12359	0.24079	0.812514	0.999997	no
Solyc01g006980.2	chr1:1552092-1555934	26.039	38.134	0.550405	0.589115	0.999997	no
Solyc01g007000.2	chr1:1567767-1569141	21.3809	0.27918	-6.25898	5.71e-06	0.000419607	yes
Solyc01g007010.2	chr1:1571357-1572717	20.1255	2.99074	-2.75045	0.0126921	0.200729	no
Solyc01g007060.2	chr1:1595750-1601411	3.50885	6.3769	0.86186	0.560229	0.999997	no
Solyc01g007090.1	chr1:1649309-1653839	0	0	0	1	1	no
Solyc01g007110.2	chr1:1660221-1663543	122.556	18.6301	-2.71773	0.00933461	0.161964	no
Solyc01g007130.2	chr1:1677069-1680707	2.23688	6.63453	1.56851	0.200775	0.926472	no
Solyc01g007140.2	chr1:1684061-1703242	1.22315	1.69179	0.467946	0.781978	0.999997	no
Solyc01g007160.2	chr1:1728459-1733199	0.309548	0.750603	1.27789	0.42027	1	no
Solyc01g007190.2	chr1:1770444-1771528	9.90152	1.84116	-2.42704	0.0513537	0.499795	no
Solyc01g007200.2	chr1:1774694-1778343	0.221114	4.30189	4.28211	0.00588783	0.116782	no
Solyc01g007210.2	chr1:1779475-1781453	0	0.269567	1.79769e+308	0.227007	1	no
Solyc01g007220.2	chr1:1800920-1801986	84.6695	14.4237	-2.5534	0.0142272	0.218393	no
Solyc01g007240.2	chr1:1808367-1809054	0	0	0	1	1	no
Solyc01g007270.1	chr1:1837458-1839036	0	1.43651	1.79769e+308	0.227007	0.961522	no
RBCL	chr1:1839862-1853783	3788.78	74.6436	-5.66557	0.685281	0.999997	no
ACCD	chr1:1854313-1856231	48.4793	1.4165	-5.09696	1.5e-05	0.000942478	yes
PSAI	chr1:1856313-1857063	487.895	5.40121	-6.49714	1.3e-07	1.61e-05	yes
YCF4	chr1:1857129-1857693	88.4999	3.05606	-4.85593	0.000100541	0.00471892	yes
CEMA	chr1:1858373-1859112	98.3875	6.01205	-4.03255	0.000370556	0.01385	yes
PETA	chr1:1859331-1874091	98.6473	2.99487	-5.04172	0.747857	0.999997	no
Solyc01g007390.1	chr1:1859331-1874091	0	0	0	1	1	no
PETL	chr1:1859331-1874091	87.9346	2.07973	-5.40196	0.981608	0.999997	no
PETG	chr1:1859331-1874091	69.1377	1.48866	-5.53738	0.961755	0.999997	no
PSAJ	chr1:1859331-1874091	1044.87	33.6084	-4.95835	0.979476	0.999997	no
RPL33	chr1:1859331-1874091	2240.47	24.1859	-6.53349	0.918725	0.999997	no
RPS18	chr1:1859331-1874091	989.732	85.0578	-3.54052	0.862606	0.999997	no
Solyc01g007480.1	chr1:1859331-1874091	708.956	26.9048	-4.71976	0.936529	0.999997	no
PETB,PSBH,Solyc01g007500.2	chr1:1859331-1874091	1046.21	27.0923	-5.27115	0.694072	0.999997	no
PETD	chr1:1874668-1875429	83.6075	9.46843	-3.14244	0.00633568	0.123195	no
Solyc01g007650.2,YCF2-A	chr1:1883397-1890818	36.4271	1.72087	-4.4038	0.343157	0.999997	no
Solyc01g007690.2,Solyc01g007710.2,Solyc01g007720.2	chr1:1897088-1899766	10010.5	112.728	-6.47252	0.0749955	0.609114	no
Solyc01g007750.2	chr1:1911478-1912823	10.1668	18.5305	0.866031	0.415306	0.999997	no
Solyc01g007760.2	chr1:1916299-1921403	5.58885	4.97131	-0.168924	0.874931	0.999997	no
Solyc01g007770.2	chr1:1927148-1932517	82.4622	6.27936	-3.71504	0.00632945	0.123195	no
Solyc01g007790.2	chr1:1939436-1949054	3.06516	8.23693	1.42614	0.379913	0.999997	no
Solyc01g007800.2	chr1:1955326-1956217	2.67566	41.7811	3.96488	0.000989014	0.029071	yes
Solyc01g007850.2	chr1:2011102-2017113	1.34303	2.52383	0.910126	0.489007	0.999997	no
SCOA	chr1:2104966-2112745	20.5638	20.9864	0.0293438	0.983337	0.999997	no
Solyc01g007920.2	chr1:2114063-2117367	12.1925	7.46068	-0.70862	0.504657	0.999997	no
Solyc01g007960.2	chr1:2149841-2152519	0	0	0	1	1	no
Solyc01g007970.1	chr1:2153667-2157136	0	0	0	1	1	no
Solyc01g007980.2	chr1:2159276-2164785	7.90576	1.38508	-2.51293	0.0813816	0.625337	no
Solyc01g007990.2	chr1:2168795-2173785	9.02155	2.13238	-2.08091	0.0928041	0.658913	no
Solyc01g008000.2	chr1:2175114-2179207	208.014	133.446	-0.640422	0.643371	0.999997	no
Solyc01g008010.2	chr1:2180443-2185087	23.1878	24.0081	0.0501547	0.960102	0.999997	no
Solyc01g008030.2	chr1:2194232-2196201	0	0	0	1	1	no
Solyc01g008050.2	chr1:2199130-2201264	0	0.0775918	1.79769e+308	0.144828	1	no
Solyc01g008060.2	chr1:2202676-2211056	15.4945	25.3078	0.707829	0.583924	0.999997	no
Solyc01g008070.2	chr1:2211925-2218945	18.6994	12.7658	-0.550713	0.58512	0.999997	no
Solyc01g008100.2	chr1:2228922-2233157	32.2158	23.5973	-0.449143	0.655047	0.999997	no
CYP51	chr1:2238810-2244166	174.048	241.358	0.471695	0.774515	0.999997	no
Solyc01g008130.2	chr1:2274517-2283875	1.38225	0.806549	-0.777183	0.558663	0.999997	no
Solyc01g008170.2	chr1:2308752-2313002	8.81683	8.71127	-0.0173765	0.987074	0.999997	no
Solyc01g008190.2,Solyc01g008200.2	chr1:2342693-2349739	3.85988	4.82073	0.320694	0.895821	0.999997	no
Solyc01g008260.2	chr1:2380614-2384353	8.59642	8.49349	-0.0173788	0.987847	0.999997	no
Solyc01g008270.2,Solyc01g008290.2	chr1:2385883-2404877	16.8439	37.7027	1.16244	0.580159	0.999997	no
Solyc01g008280.2	chr1:2385883-2404877	9.25522	8.78077	-0.0759195	0.966377	0.999997	no
Solyc01g008320.2	chr1:2427416-2446977	3.36106	4.25009	0.338576	0.812449	0.999997	no
Solyc01g008330.2	chr1:2448499-2461767	28.2579	56.5623	1.00119	0.379387	0.999997	no
Solyc01g008340.2	chr1:2463093-2470694	3.37648	6.48465	0.94151	0.495361	0.999997	no
Solyc01g008350.2,Solyc01g008360.2	chr1:2472568-2476439	60.4493	38.0295	-0.668607	0.505178	0.999997	no
Solyc01g008380.1	chr1:2485381-2486123	0	0.246265	1.79769e+308	0.227007	1	no
Solyc01g008400.2	chr1:2486321-2492627	0	0	0	1	1	no
Solyc01g008420.2	chr1:2504345-2512080	0.230259	0.420748	0.869701	0.590729	1	no
Solyc01g008440.2	chr1:2522818-2529473	6.98426	5.26776	-0.406917	0.746189	0.999997	no
Solyc01g008470.2	chr1:2548567-2554744	4.20194	6.7807	0.690379	0.536327	0.999997	no
Solyc01g008480.2	chr1:2568271-2575504	1.94577	3.94236	1.01872	0.646684	0.999997	no
Solyc01g008500.2	chr1:2608680-2614375	0.877299	0.123492	-2.82865	0.0895032	1	no
Solyc01g008510.2	chr1:2618546-2619169	4.39522	0.594006	-2.88739	0.0588362	0.53576	no
Solyc01g008520.2	chr1:2620791-2630725	2.00141	1.57439	-0.346222	0.825972	0.999997	no
Solyc01g008590.1	chr1:2676371-2676911	0	0	0	1	1	no
Solyc01g008600.2	chr1:2684906-2688941	1.30535	23.2126	4.1524	0.00482218	0.098972	no
Solyc01g008620.2	chr1:2700727-2702463	22.7642	1.22012	-4.22167	0.000584707	0.0194616	yes
Solyc01g008640.2	chr1:2707155-2708925	0	0	0	1	1	no
MAN4	chr1:2755065-2758116	0	0	0	1	1	no
Solyc01g008720.1	chr1:2760069-2763366	0	0	0	1	1	no
Solyc01g008740.1	chr1:2776810-2782126	0	1.12e-07	1.79769e+308	0.499439	1	no
Solyc01g008750.1	chr1:2784886-2788074	0	0.00422426	1.79769e+308	0.353438	1	no
Solyc01g008760.2	chr1:2789895-2794057	4.88556	4.32549	-0.175661	0.886253	0.999997	no
Solyc01g008770.2	chr1:2797440-2815709	15.2245	21.1757	0.476011	0.766293	0.999997	no
Solyc01g008780.2	chr1:2817976-2823182	57.8871	46.4391	-0.317904	0.791134	0.999997	no
Solyc01g008790.2	chr1:2826336-2836611	6.76978	6.24793	-0.115731	0.948861	0.999997	no
Solyc01g008820.2	chr1:2843926-2849931	23.1952	21.5354	-0.107118	0.914936	0.999997	no
Solyc01g008830.1	chr1:2854150-2862769	6.7707	5.51542	-0.295835	0.835464	0.999997	no
Solyc01g008840.2	chr1:2864213-2872190	17.5588	18.4511	0.0715168	0.946244	0.999997	no
Solyc01g008850.2	chr1:2877779-2883928	151.9	44.0854	-1.78475	0.197658	0.91865	no
Solyc01g008900.2	chr1:2920930-2926681	3.06677	3.6513	0.251692	0.858108	0.999997	no
Solyc01g008910.2	chr1:2935720-2937612	1.57054	6.66307	2.08492	0.0704529	0.589374	no
Solyc01g008920.2	chr1:2941571-2947568	47.1257	22.0551	-1.0954	0.363538	0.999997	no
Solyc01g008940.2	chr1:2958617-2958992	4.80986	2.66399	-0.852409	0.610517	0.999997	no
Solyc01g008960.2	chr1:2976371-2984961	45.2675	71.9551	0.668621	0.55855	0.999997	no
Solyc01g008980.2	chr1:2993033-2999293	5.71521	3.95723	-0.530316	0.734055	0.999997	no
Solyc01g008990.2	chr1:3001060-3007661	5.60725	7.93698	0.501297	0.725168	0.999997	no
Solyc01g009000.2	chr1:3010231-3013463	9.31414	9.01689	-0.0467928	0.96636	0.999997	no
ISPE	chr1:3014152-3020442	18.5404	26.9105	0.537494	0.592698	0.999997	no
Solyc01g009030.2	chr1:3025819-3038891	6.8673	5.13884	-0.418302	0.882693	0.999997	no
Solyc01g009040.2	chr1:3041735-3045137	1.68414	25.8561	3.94042	0.00174965	0.0451422	yes
Solyc01g009060.2	chr1:3067812-3074739	12.2718	11.1053	-0.144106	0.914718	0.999997	no
Solyc01g009080.2	chr1:3091010-3093978	332.483	287.193	-0.211257	0.870201	0.999997	no
Solyc01g009100.2	chr1:3112303-3116955	92.3783	127.288	0.462474	0.684536	0.999997	no
Solyc01g009140.1	chr1:3164641-3165404	0	0	0	1	1	no
Solyc01g009150.2	chr1:3166874-3171384	6.26952	6.91036	0.140406	0.901561	0.999997	no
Solyc01g009180.2	chr1:3229106-3234908	8.44137	8.9394	0.0827006	0.934467	0.999997	no
Solyc01g009190.1	chr1:3237157-3239698	0	0	0	1	1	no
Solyc01g009210.1	chr1:3243722-3244188	0	0	0	1	1	no
SITIENS	chr1:3253890-3262099	3.81485	5.58607	0.550209	0.584734	0.999997	no
Solyc01g009240.2	chr1:3269095-3273535	0.315011	0.745175	1.24218	0.422891	1	no
Solyc01g009260.1	chr1:3288674-3290090	0.269785	0.415691	0.623702	0.702921	1	no
Solyc01g009310.2	chr1:3485877-3495206	27.4755	23.3224	-0.23643	0.81457	0.999997	no
Solyc01g009340.2	chr1:3537668-3541931	1.73355	9.01067	2.3779	0.0939744	0.663568	no
Solyc01g009380.2	chr1:3572238-3591661	3.50535	4.34143	0.308613	0.813524	0.999997	no
Solyc01g009400.2	chr1:3606735-3609489	0	0	0	1	1	no
Solyc01g009410.2	chr1:3612086-3615594	0	0	0	1	1	no
Solyc01g009420.2	chr1:3621815-3626739	68.9495	64.4973	-0.0963007	0.928349	0.999997	no
Solyc01g009460.2	chr1:3688540-3688811	0	0	0	1	1	no
Solyc01g009500.2	chr1:3739729-3743804	10.8247	7.33404	-0.561649	0.658132	0.999997	no
Solyc01g009510.1	chr1:3775732-3778200	0	0	0	1	1	no
Solyc01g009520.2	chr1:3780909-3784239	104.373	99.4067	-0.070328	0.94743	0.999997	no
Solyc01g009530.1	chr1:3784537-3785794	0	0	0	1	1	no
Solyc01g009540.1	chr1:3785860-3786148	0	0	0	1	1	no
Solyc01g009550.1	chr1:3810135-3810399	714.385	157.557	-2.18083	0.0432443	0.451274	no
Solyc01g009570.2	chr1:3821361-3822740	24.3683	21.6272	-0.172154	0.898635	0.999997	no
Solyc01g009580.1	chr1:3828754-3830538	0	0	0	1	1	no
Solyc01g009620.2	chr1:3852921-3862672	7.01415	10.3916	0.567078	0.60824	0.999997	no
Solyc01g009630.2	chr1:3865189-3874083	19.1231	31.0806	0.700697	0.486198	0.999997	no
Solyc01g009650.1	chr1:3887674-3889231	0	0	0	1	1	no
Solyc01g009680.2	chr1:3967793-3971463	2.79108	1.22493	-1.18812	0.356178	0.999997	no
HCR9-SC0A,Solyc01g009700.1	chr1:3972615-3981630	2.40423	0.399421	-2.58959	0.149668	0.794745	no
Solyc01g009710.1	chr1:3987445-3987787	3.08513	0	-1.79769e+308	0.133101	0.753756	no
Solyc01g009760.2	chr1:4138754-4141165	5.79413	2.07562	-1.48105	0.251735	0.999997	no
Solyc01g009780.2	chr1:4205343-4209004	43.7993	15.7487	-1.47568	0.151961	0.801309	no
Solyc01g009790.1	chr1:4241360-4241522	0	0	0	1	1	no
Solyc01g009810.2	chr1:4251975-4255077	0	0	0	1	1	no
Solyc01g009830.2	chr1:4325217-4329536	0	0	0	1	1	no
Solyc01g009850.2	chr1:4369291-4375890	44.908	48.0302	0.0969673	0.934079	0.999997	no
Solyc01g009880.2	chr1:4413094-4415237	0	0	0	1	1	no
Solyc01g009890.1	chr1:4424606-4424999	0	0.265351	1.79769e+308	0.227007	1	no
Solyc01g009900.2	chr1:4462530-4463001	1.60916	6.39118	1.98977	0.192039	0.90426	no
Solyc01g009910.1	chr1:4479945-4480308	0	0	0	1	1	no
Solyc01g009940.1	chr1:4541526-4544665	0	0	0	1	1	no
Solyc01g009980.1	chr1:4584473-4585010	0	0	0	1	1	no
Solyc01g009990.2	chr1:4594126-4598093	234.253	334.976	0.51599	0.670344	0.999997	no
SAMDC,Solyc01g010040.2	chr1:4683470-4687887	29.3319	51.3613	0.808209	0.520368	0.999997	no
Solyc01g010070.1	chr1:4793987-4795036	0	0	0	1	1	no
Solyc01g010080.2	chr1:4800228-4810748	0	0.195753	1.79769e+308	0.110247	1	no
Solyc01g010090.1	chr1:4834091-4836721	0	0	0	1	1	no
Solyc01g010100.1	chr1:4837390-4838867	0	0	0	1	1	no
Solyc01g010130.2	chr1:4868698-4873411	3.66243	5.33871	0.543691	0.721744	0.999997	no
Solyc01g010150.2	chr1:4938911-4942653	2.95824	3.92075	0.40639	0.753367	0.999997	no
Solyc01g010180.2	chr1:4975292-4976465	51.752	22.1212	-1.22618	0.225504	0.961522	no
Solyc01g010190.2	chr1:4983954-4984873	2.01032	8.58451	2.09431	0.096733	0.672908	no
Solyc01g010200.2	chr1:4988433-4989476	11.6163	37.372	1.6858	0.103845	0.691235	no
Solyc01g010210.1	chr1:4991983-4992541	0	0	0	1	1	no
Solyc01g010220.2	chr1:5003012-5003845	13.4981	12.7505	-0.0822095	0.93994	0.999997	no
Solyc01g010240.2	chr1:5028896-5031428	0	0.154209	1.79769e+308	0.227007	1	no
Solyc01g010260.2	chr1:5060340-5062538	0	0	0	1	1	no
Solyc01g010320.1	chr1:5142524-5144562	0	0	0	1	1	no
Solyc01g010330.1	chr1:5144792-5145236	0	0	0	1	1	no
Solyc01g010390.2	chr1:5254173-5260994	7.10963	6.85485	-0.0526511	0.959834	0.999997	no
Solyc01g010410.2	chr1:5311120-5313481	0	0.0651954	1.79769e+308	0.135226	1	no
Solyc01g010420.2	chr1:5333993-5334862	0	0	0	1	1	no
Solyc01g010430.2	chr1:5338903-5348202	33.3634	1.00326	-5.0555	0.246431	0.995265	no
Solyc01g010460.2,Solyc01g010470.2	chr1:5356755-5364988	4.94427	10.774	1.12372	0.645367	0.999997	no
Solyc01g010520.2	chr1:5536522-5544404	7.0996	24.6303	1.79463	0.138331	0.766124	no
Solyc01g010540.2	chr1:5553482-5556672	63.7708	58.5201	-0.123963	0.902249	0.999997	no
Solyc01g010580.2	chr1:5590469-5593394	125.408	106.861	-0.230905	0.828251	0.999997	no
Solyc01g010590.2	chr1:5594930-5600725	6.08858	13.038	1.09854	0.419603	0.999997	no
Solyc01g010640.2	chr1:5646160-5647113	165.429	129.185	-0.356766	0.737098	0.999997	no
Solyc01g010660.2	chr1:5673996-5680626	33.2537	5.56722	-2.57849	0.013799	0.213383	no
Solyc01g010670.1	chr1:5692070-5693406	0	0	0	1	1	no
Solyc01g010680.1	chr1:5698128-5730956	0.1781	0.0536133	-1.73203	0.896414	1	no
Solyc01g010690.1	chr1:5698128-5730956	0	0	0	1	1	no
Solyc01g010760.2	chr1:5821503-5828696	66.2443	62.9219	-0.0742359	0.950022	0.999997	no
Solyc01g010800.1	chr1:5881327-5882172	0	0	0	1	1	no
Solyc01g010820.2	chr1:6221768-6229793	7.54241	9.19935	0.286505	0.77535	0.999997	no
Solyc01g010840.1	chr1:6281247-6281481	0	0	0	1	1	no
Solyc01g010860.2	chr1:6302977-6307253	5.96363	9.85566	0.724763	0.500027	0.999997	no
Solyc01g010890.2	chr1:6344084-6349063	0	0.0597106	1.79769e+308	0.227007	1	no
Solyc01g010910.1	chr1:6437227-6440447	0.823286	7.1122	3.11083	0.0201903	0.278122	no
Solyc01g010940.2	chr1:6498395-6504024	27.1687	27.0354	-0.00709741	0.994363	0.999997	no
-	chr1:6545993-6548489	0	0.185762	1.79769e+308	0.19304	1	no
Solyc01g010960.1	chr1:6590928-6591288	0	0	0	1	1	no
Solyc01g010970.2	chr1:6612317-6616335	0.0507347	0.608321	3.58379	0.0250376	1	no
Solyc01g010980.1	chr1:6664453-6664697	0	0	0	1	1	no
Solyc01g010990.2	chr1:6839605-6846866	4.25206	3.73661	-0.186431	0.924369	0.999997	no
Solyc01g011010.2	chr1:6866918-6873307	22.8254	4.11552	-2.47149	0.0948548	0.66749	no
Solyc01g011030.2	chr1:6992337-6996636	5.91625	7.37882	0.318709	0.774914	0.999997	no
SHY	chr1:7014097-7016194	0	0	0	1	1	no
Solyc01g011090.2,Solyc01g011100.2	chr1:7593678-7621744	5.12424	5.40585	0.0771845	0.944225	0.999997	no
-	chr1:7651553-7654461	5.33083	1.83821	-1.53606	0.272873	0.999997	no
Solyc01g011110.1	chr1:7655061-7655259	0	0	0	1	1	no
Solyc01g011240.1	chr1:8161228-8161489	0	0	0	1	1	no
Solyc01g011250.1	chr1:8161938-8163565	0	0	0	1	1	no
Solyc01g011280.1	chr1:8330241-8332475	0	0	0	1	1	no
PP2AC2	chr1:8677841-8684080	22.0863	21.4755	-0.040458	0.967815	0.999997	no
Solyc01g011370.1	chr1:8739438-8740647	0	0	0	1	1	no
Solyc01g011400.1	chr1:8906444-8908907	0	0	0	1	1	no
Solyc01g011450.1	chr1:9280021-9281114	0	0	0	1	1	no
Solyc01g011490.1	chr1:9396777-9397666	0	0	0	1	1	no
Solyc01g011510.2	chr1:9530256-9544389	50.9814	45.1091	-0.176555	0.866866	0.999997	no
Solyc01g011530.1	chr1:9559746-9560693	0	0	0	1	1	no
Solyc01g012550.1	chr1:9643666-9643960	0	0	0	1	1	no
Solyc01g012560.1	chr1:9662469-9662628	0	0	0	1	1	no
Solyc01g012610.1	chr1:9746895-9747105	0	0	0	1	1	no
Solyc01g012620.1	chr1:9775081-9775531	0	0	0	1	1	no
Solyc01g012680.1	chr1:9831742-9831952	0	0	0	1	1	no
Solyc01g012700.2	chr1:9873455-9877910	0.00185255	0.119058	6.006	0.657762	1	no
Solyc01g012750.1	chr1:10062540-10062861	0.00419984	0.040659	3.27517	0.932705	1	no
Solyc01g012760.1	chr1:10068219-10072170	0.0182729	0.170287	3.22019	0.561832	1	no
Solyc01g013790.1	chr1:10140675-10140945	0	0	0	1	1	no
Solyc01g013810.1	chr1:10164550-10164760	0	0	0	1	1	no
Solyc01g013820.1	chr1:10188345-10188672	0	0	0	1	1	no
Solyc01g013860.1	chr1:10241678-10241948	0	0	0	1	1	no
Solyc01g013890.1	chr1:10337245-10342369	0.314189	0.140993	-1.156	0.5455	1	no
Solyc01g013900.2	chr1:10348094-10348362	19.8918	2.33989	-3.08766	0.0922561	0.657543	no
Solyc01g013930.1	chr1:10420815-10421013	0	0	0	1	1	no
Solyc01g013980.1	chr1:10706307-10706519	0	0	0	1	1	no
Solyc01g013990.1	chr1:10774783-10775715	0	0	0	1	1	no
Solyc01g014000.1	chr1:10897714-10898225	0	0	0	1	1	no
Solyc01g014010.1	chr1:10933969-10934245	0	0	0	1	1	no
Solyc01g014030.1	chr1:11069212-11069407	0	0	0	1	1	no
Solyc01g014090.1	chr1:11273043-11274045	0	0	0	1	1	no
Solyc01g014100.2	chr1:11575507-11576183	0	0	0	1	1	no
Solyc01g014130.1	chr1:11672561-11673069	0	0	0	1	1	no
Solyc01g014140.2	chr1:11691077-11691596	19.3353	10.7745	-0.843619	0.51306	0.999997	no
Solyc01g014150.1	chr1:11713327-11714484	0	0.285753	1.79769e+308	0.144828	1	no
Solyc01g014160.1	chr1:11740663-11742891	0.000710942	3.68e-05	-4.27154	0.954354	1	no
Solyc01g014170.1	chr1:11742944-11743115	0.0204014	0	-1.79769e+308	0.496439	1	no
Solyc01g014190.1	chr1:11761929-11762118	0	0	0	1	1	no
Solyc01g014200.1	chr1:11827559-11830203	1.40674	5.24224	1.89783	0.605863	0.999997	no
Solyc01g014210.1	chr1:11843324-11844727	0	0	0	1	1	no
Solyc01g014220.1	chr1:11859565-11862587	0	0.000917416	1.79769e+308	0.470195	1	no
Solyc01g014240.1	chr1:11915175-11915424	0	0	0	1	1	no
Solyc01g014250.2	chr1:11927297-11929332	3.42105	4.59095	0.424352	0.72873	0.999997	no
Solyc01g014260.1	chr1:11934076-11934289	0	0	0	1	1	no
Solyc01g014270.2	chr1:11950645-11955158	19.4511	16.43	-0.243517	0.874353	0.999997	no
Solyc01g014280.2,Solyc01g014290.1	chr1:11968358-11970670	1.73072	17.4719	3.33559	0.268109	0.999997	no
Solyc01g014320.2,Solyc01g014330.2	chr1:12034027-12042753	9.08068	7.16753	-0.341324	0.935891	0.999997	no
Solyc01g014350.1	chr1:12125648-12126003	0	0	0	1	1	no
Solyc01g014390.2	chr1:12934729-12937069	0	0	0	1	1	no
Solyc01g014400.1	chr1:13247402-13249334	0	0	0	1	1	no
Solyc01g014410.1	chr1:13515810-13516050	0	0	0	1	1	no
Solyc01g014420.1	chr1:13534667-13535708	0	0	0	1	1	no
Solyc01g014430.1	chr1:13555897-13556279	0	0	0	1	1	no
Solyc01g014440.1	chr1:13583154-13584186	0	0	0	1	1	no
Solyc01g014500.1	chr1:13998194-13998782	0	0	0	1	1	no
Solyc01g014510.1	chr1:14015956-14016832	0	0	0	1	1	no
Solyc01g014520.1	chr1:14027536-14028823	0	0	0	1	1	no
Solyc01g014540.1	chr1:14328369-14328705	0	0	0	1	1	no
Solyc01g014550.1	chr1:14334981-14336342	0	0	0	1	1	no
Solyc01g014640.1	chr1:14474861-14475218	0	0	0	1	1	no
Solyc01g014650.1	chr1:14481406-14481667	0	0	0	1	1	no
Solyc01g014680.1	chr1:14523765-14523945	0	0	0	1	1	no
Solyc01g014690.2	chr1:14524520-14526089	0	0	0	1	1	no
Solyc01g014710.1	chr1:14563899-14564277	0	0	0	1	1	no
Solyc01g014720.1	chr1:14595808-14596333	0	6.3e-05	1.79769e+308	0.493302	1	no
Solyc01g014740.1	chr1:14795421-14795688	0	0	0	1	1	no
Solyc01g014770.1	chr1:15042802-15043324	0	0	0	1	1	no
Solyc01g014870.1	chr1:15599169-15600642	0	0	0	1	1	no
Solyc01g014910.1	chr1:15818843-15821416	0	0	0	1	1	no
Solyc01g014950.1	chr1:16169040-16170524	0	0	0	1	1	no
Solyc01g014960.1	chr1:16206317-16208926	0	0	0	1	1	no
Solyc01g015000.2	chr1:16590793-16594525	0.369332	0.240324	-0.619939	0.731261	1	no
Solyc01g015010.1	chr1:16595646-16595820	0	0	0	1	1	no
Solyc01g015020.2	chr1:16607081-16610173	40.3259	30.8274	-0.387494	0.790858	0.999997	no
Solyc01g015040.1	chr1:16726911-16727085	0	0	0	1	1	no
Solyc01g015050.1	chr1:16731105-16731390	0	0	0	1	1	no
Solyc01g015070.2	chr1:16737945-16738508	0	0	0	1	1	no
Solyc01g015090.1	chr1:16799243-16800225	0	0	0	1	1	no
Solyc01g015100.1	chr1:16800384-16800900	0	0	0	1	1	no
Solyc01g015110.1	chr1:16813017-16816491	0	0	0	1	1	no
Solyc01g015120.1	chr1:16820440-16820854	0	0	0	1	1	no
Solyc01g015200.1	chr1:17866267-17867189	0	0	0	1	1	no
Solyc01g015210.1	chr1:17899935-17901263	0	0	0	1	1	no
Solyc01g015240.1	chr1:18035178-18038002	10.0367	4.48662	-1.16158	0.552545	0.999997	no
Solyc01g015260.1	chr1:18235612-18238056	22.3937	5.15011	-2.12042	0.28928	0.999997	no
Solyc01g015280.1	chr1:18372467-18372617	0	0	0	1	1	no
Solyc01g015290.1	chr1:18410989-18411370	0	0	0	1	1	no
Solyc01g016310.1	chr1:18788951-18789869	0	0	0	1	1	no
Solyc01g016320.1	chr1:18833755-18833932	0	0	0	1	1	no
Solyc01g016350.1	chr1:19041769-19042663	0	0	0	1	1	no
Solyc01g016430.1	chr1:19725960-19726302	0	0	0	1	1	no
Solyc01g016480.1	chr1:20171130-20177146	0	0	0	1	1	no
Solyc01g016510.1	chr1:20439522-20440743	0	0	0	1	1	no
Solyc01g016530.1	chr1:20443426-20444138	0	0.677846	1.79769e+308	0.227007	1	no
Solyc01g016540.1	chr1:20445746-20446650	0	0	0	1	1	no
Solyc01g016570.1	chr1:20504667-20510366	4.95286	4.02343	-0.299836	0.864284	0.999997	no
Solyc01g016580.1	chr1:20574233-20574404	0	0	0	1	1	no
Solyc01g016600.1	chr1:20598487-20599028	0	0	0	1	1	no
Solyc01g016610.1	chr1:20724211-20724388	0	0	0	1	1	no
Solyc01g016620.1	chr1:20785955-20786430	0	0	0	1	1	no
Solyc01g016630.1	chr1:20794694-20795294	0	0	0	1	1	no
Solyc01g016660.1	chr1:20972816-20973197	0	0	0	1	1	no
Solyc01g016680.1	chr1:21256134-21257202	0	0	0	1	1	no
Solyc01g016710.1	chr1:21506558-21507131	1.00989	1.11891	0.147892	0.928963	0.999997	no
Solyc01g016760.1	chr1:22026345-22026801	0	0	0	1	1	no
Solyc01g016770.1	chr1:22059555-22059723	0	0	0	1	1	no
Solyc01g016780.1	chr1:22059858-22060050	0	0	0	1	1	no
Solyc01g016790.1	chr1:22212599-22215167	0	0	0	1	1	no
Solyc01g016800.1	chr1:22230848-22235594	7.09108	0.689757	-3.36185	0.0164708	0.24207	no
Solyc01g016810.1	chr1:22249190-22250676	0	0	0	1	1	no
Solyc01g016840.1	chr1:22475248-22475641	0	0	0	1	1	no
Solyc01g016870.1	chr1:22670319-22670607	0	0	0	1	1	no
Solyc01g016880.1	chr1:22693408-22693720	0	0	0	1	1	no
Solyc01g016890.1	chr1:22748238-22748929	0	0	0	1	1	no
Solyc01g016900.1	chr1:22783719-22784588	0	0	0	1	1	no
Solyc01g016910.1	chr1:22885620-22885797	0	0	0	1	1	no
Solyc01g016920.1	chr1:22926481-22926743	0	0	0	1	1	no
Solyc01g016930.1	chr1:22941884-22942232	0	0	0	1	1	no
Solyc01g016940.1	chr1:22984482-22984704	0	0	0	1	1	no
Solyc01g016970.1	chr1:23211801-23212188	0	0	0	1	1	no
Solyc01g017010.1	chr1:23503032-23503200	0	0	0	1	1	no
Solyc01g017030.1	chr1:23550204-23554512	0	0	0	1	1	no
Solyc01g017050.1	chr1:23791076-23791394	1290.19	15.1636	-6.41082	1.68e-07	1.99e-05	yes
Solyc01g017090.2	chr1:23876220-23876888	36.8753	11.4572	-1.6864	0.129878	0.753756	no
Solyc01g017100.1	chr1:23876975-23877478	0	0	0	1	1	no
Solyc01g017110.1	chr1:23877673-23879977	0	0.0641745	1.79769e+308	0.227007	1	no
Solyc01g017120.1	chr1:23880303-23880594	0	0	0	1	1	no
Solyc01g017130.1	chr1:23880665-23880896	0	0	0	1	1	no
Solyc01g017140.1	chr1:23881215-23883327	0	0	0	1	1	no
Solyc01g017150.1	chr1:23883966-23884131	0	0	0	1	1	no
Solyc01g017200.1	chr1:23889102-23889659	0	0	0	1	1	no
Solyc01g017230.1	chr1:23894202-23895063	1.03458	0.132681	-2.96301	0.187995	0.896162	no
Solyc01g017260.1	chr1:23899039-23899651	0.00902708	0	-1.79769e+308	0.45535	1	no
Solyc01g017300.1	chr1:23934629-23936249	9.23709	0.299023	-4.94911	0.000925587	0.0277601	yes
Solyc01g017310.1	chr1:23936389-23936614	0.0411548	0	-1.79769e+308	0.488525	1	no
Solyc01g017320.1	chr1:23936802-23937009	1300.03	3.9911	-8.34755	4.69e-07	4.82e-05	yes
Solyc01g017330.1	chr1:23937054-23937561	72.9425	0.943522	-6.27256	3.27e-05	0.00181219	yes
Solyc01g017360.1	chr1:23941137-23941478	13.4981	0	-1.79769e+308	0.133101	0.753756	no
Solyc01g017370.1	chr1:23941751-23943082	2.96275	0	-1.79769e+308	0.0917559	0.655893	no
Solyc01g017380.1	chr1:23943360-23943618	191.408	0	-1.79769e+308	0.0723504	0.599654	no
Solyc01g017390.1	chr1:23943730-23943916	235.651	0	-1.79769e+308	0.133101	0.753756	no
Solyc01g017400.1	chr1:23944575-23945808	0.488055	0.00653193	-6.22339	0.434632	1	no
Solyc01g017420.1	chr1:23948064-23950063	0.372741	0	-1.79769e+308	0.101764	1	no
Solyc01g017430.1	chr1:23950310-23950640	11.7383	0.450163	-4.70464	0.0350389	0.39303	no
Solyc01g017460.1	chr1:23952761-23952917	456.796	0	-1.79769e+308	0.132874	0.753756	no
Solyc01g017470.1	chr1:23953062-23953488	1.54989	0	-1.79769e+308	0.133101	0.753756	no
Solyc01g017510.1	chr1:23962338-23963680	0.537389	0.0243775	-4.46235	0.206558	1	no
Solyc01g017540.1	chr1:24059551-24059839	0	0.0259959	1.79769e+308	0.440275	1	no
Solyc01g017550.1	chr1:24086875-24095070	0	0	0	1	1	no
Solyc01g017570.1	chr1:24130375-24130582	0	0	0	1	1	no
Solyc01g017590.1	chr1:24321019-24322989	0	1.29851	1.79769e+308	0.0977157	0.67703	no
Solyc01g017610.1	chr1:24436529-24438749	0	0	0	1	1	no
Solyc01g017630.1	chr1:24576007-24576349	0	0	0	1	1	no
Solyc01g017640.1	chr1:24648901-24650487	0	0	0	1	1	no
Solyc01g017650.1	chr1:24719136-24719663	0	0	0	1	1	no
Solyc01g017660.1	chr1:24721556-24723623	0	0	0	1	1	no
Solyc01g017690.1	chr1:24866019-24866313	0	0	0	1	1	no
Solyc01g017700.1	chr1:24866535-24866760	0	0	0	1	1	no
Solyc01g017710.1,Solyc01g017720.1	chr1:24903496-24921425	3.85134	3.61858	-0.0899387	0.944467	0.999997	no
Solyc01g017750.1	chr1:25350731-25354021	0	0	0	1	1	no
Solyc01g017760.1	chr1:25359169-25361127	0	0	0	1	1	no
Solyc01g017770.1	chr1:25365691-25366738	0	0	0	1	1	no
Solyc01g017810.1	chr1:25544988-25545900	0	0	0	1	1	no
Solyc01g017820.1	chr1:25558398-25558560	0	0	0	1	1	no
Solyc01g017840.1	chr1:25767391-25769612	0.00387093	0.00042793	-3.17723	0.884837	1	no
Solyc01g017850.1	chr1:25772003-25775549	0	0	0	1	1	no
Solyc01g017860.2	chr1:25791576-25792446	0	1.12721	1.79769e+308	0.227007	0.961522	no
-	chr1:25792955-25795211	0.187253	1.06626	2.50949	0.13036	0.753756	no
-	chr1:25841666-25844214	0.758585	2.09516	1.46568	0.348972	0.999997	no
-	chr1:25857743-25868332	0.670948	2.19048	1.70697	0.558108	0.999997	no
Solyc01g017890.1	chr1:26412124-26412913	0	0	0	1	1	no
Solyc01g017900.1	chr1:26443915-26444833	0	0	0	1	1	no
Solyc01g017910.1	chr1:26450387-26451690	0	0	0	1	1	no
Solyc01g017920.1	chr1:26486855-26487053	0	0	0	1	1	no
Solyc01g017930.1	chr1:26496702-26506509	0	0	0	1	1	no
Solyc01g017940.1	chr1:26508724-26510240	0	0	0	1	1	no
Solyc01g017950.1	chr1:26563399-26564896	0	0	0	1	1	no
Solyc01g017960.1	chr1:26576532-26579092	0	0	0	1	1	no
Solyc01g017970.1	chr1:26601860-26604437	0	0	0	1	1	no
Solyc01g017990.1	chr1:26680866-26684464	0	0	0	1	1	no
Solyc01g018000.1	chr1:26706967-26710575	0	0	0	1	1	no
Solyc01g018020.1	chr1:26846737-26852758	0	0	0	1	1	no
Solyc01g018040.1	chr1:26873383-26873950	0	0	0	1	1	no
Solyc01g018090.1	chr1:27416904-27417968	885.673	2.43076	-8.50922	4.96e-09	9.18e-07	yes
Solyc01g020100.1	chr1:27743953-27744229	0	0	0	1	1	no
Solyc01g020120.1	chr1:27811480-27812167	0	0	0	1	1	no
Solyc01g020130.2,Solyc01g020140.2	chr1:27816761-27817989	0.0625958	0.877238	3.80883	0.688193	1	no
Solyc01g020150.2	chr1:27818099-27818755	1.19249	0.0202122	-5.88261	0.693059	0.999997	no
Solyc01g020160.1	chr1:27824066-27826699	0	0.573615	1.79769e+308	0.312045	1	no
Solyc01g020170.1	chr1:27848271-27850227	0	0.000489877	1.79769e+308	0.474347	1	no
Solyc01g020180.1	chr1:27860762-27862075	0	0	0	1	1	no
Solyc01g020190.2	chr1:27872759-27873301	4.47628	0.389578	-3.52232	0.040029	0.429153	no
-	chr1:27884690-27884951	652.169	231.874	-1.49191	0.167176	0.843739	no
Solyc01g020200.1	chr1:27885178-27885770	18.9294	36.9824	0.966215	0.386922	0.999997	no
Solyc01g020210.1	chr1:27928867-27929981	0	0	0	1	1	no
Solyc01g020220.1	chr1:27945941-27955023	0.29513	0.48533	0.717618	0.676136	1	no
Solyc01g020230.2	chr1:27957816-27958778	0.0100348	1.46184	7.18663	0.856667	0.999997	no
Solyc01g020240.2	chr1:27975077-27985354	13.0959	14.7818	0.174709	0.862989	0.999997	no
Solyc01g020260.1	chr1:28409398-28409909	0	0	0	1	1	no
Solyc01g020280.1	chr1:28640068-28640365	0	0	0	1	1	no
Solyc01g020290.1	chr1:28949135-28949300	1.90769	0	-1.79769e+308	0.461797	0.999997	no
Solyc01g020300.2	chr1:29018502-29018754	0	0	0	1	1	no
Solyc01g020340.1	chr1:29350550-29354410	0.157144	0.0979708	-0.681663	0.717128	1	no
Solyc01g020350.1	chr1:29359623-29359779	0	0	0	1	1	no
Solyc01g020380.1	chr1:29685065-29686852	0	0	0	1	1	no
Solyc01g020400.1	chr1:30000865-30001210	0	0	0	1	1	no
Solyc01g020410.1	chr1:30103230-30103620	0	9.25e-05	1.79769e+308	0.494292	1	no
Solyc01g020430.1	chr1:30473042-30473882	0	0	0	1	1	no
Solyc01g020470.1	chr1:30943112-30943543	0	0	0	1	1	no
Solyc01g020480.1	chr1:31014455-31016184	0	0	0	1	1	no
Solyc01g020490.1	chr1:31016279-31017011	0	0	0	1	1	no
Solyc01g020500.1	chr1:31063671-31065134	0	0	0	1	1	no
Solyc01g020520.2	chr1:31157636-31173049	0.776749	0.56329	-0.463571	0.766102	1	no
Solyc01g020580.1	chr1:31806571-31809201	0	0	0	1	1	no
Solyc01g020590.1	chr1:31809573-31809768	0	0	0	1	1	no
Solyc01g020600.1	chr1:31859487-31860905	0	0	0	1	1	no
Solyc01g021600.2	chr1:32100476-32101246	1.34409	0.461818	-1.54123	0.347813	0.999997	no
Solyc01g021620.1	chr1:32148565-32148897	0	0	0	1	1	no
Solyc01g021640.2	chr1:32489157-32515699	4.0726	3.17311	-0.360053	0.821669	0.999997	no
Solyc01g021670.2	chr1:32538760-32647851	61.2505	39.8786	-0.619108	0.672557	0.999997	no
Solyc01g021690.1	chr1:32538760-32647851	0	0	0	1	1	no
Solyc01g021700.1	chr1:32538760-32647851	0	0	0	1	1	no
Solyc01g021720.1	chr1:32676202-32676463	0	0	0	1	1	no
Solyc01g021740.1	chr1:32800822-32801176	0.437856	1.52172	1.79717	0.587302	0.999997	no
Solyc01g022770.1	chr1:32946922-32956075	0	0	0	1	1	no
Solyc01g022780.1	chr1:32967515-32968244	0	0	0	1	1	no
Solyc01g028840.1	chr1:33518698-33522713	0	0.154163	1.79769e+308	0.227007	1	no
Solyc01g028850.1	chr1:33616680-33617621	0	0	0	1	1	no
Solyc01g028870.2	chr1:33675672-33684181	20.1094	32.8173	0.706585	0.482822	0.999997	no
Solyc01g028880.1	chr1:33686697-33687369	0	0	0	1	1	no
Solyc01g028890.1	chr1:33696343-33697386	0	0	0	1	1	no
Solyc01g028930.2	chr1:34805657-34816894	15.5169	16.8067	0.115202	0.923501	0.999997	no
Solyc01g028950.1	chr1:35210167-35210797	0	0	0	1	1	no
Solyc01g028960.1	chr1:35270867-35271888	0	0	0	1	1	no
Solyc01g033990.1	chr1:35651858-35652415	0	0	0	1	1	no
Solyc01g034000.1	chr1:35655686-35658495	0	0.0123802	1.79769e+308	0.298976	1	no
Solyc01g034040.1	chr1:35924003-35928386	0	0	0	1	1	no
Solyc01g034070.1	chr1:36084388-36084923	0	0	0	1	1	no
Solyc01g034080.1	chr1:36193017-36194430	0.157543	0.116217	-0.438918	0.815542	1	no
Solyc01g034090.1	chr1:36298794-36298977	0	0	0	1	1	no
Solyc01g034110.1	chr1:36443830-36444223	0	0	0	1	1	no
Solyc01g034120.2	chr1:36447111-36448420	0	0	0	1	1	no
Solyc01g034180.1	chr1:36820882-36824654	0.125138	0.00125115	-6.64412	0.572089	1	no
Solyc01g034220.1	chr1:36972123-36975141	0.153317	0.0834883	-0.876874	0.665227	1	no
Solyc01g035220.1	chr1:37109075-37109261	14.0019	0	-1.79769e+308	0.358852	0.999997	no
Solyc01g038230.1	chr1:37325842-37326277	0	0	0	1	1	no
-	chr1:37524610-37527603	17.2074	18.5504	0.10842	0.926958	0.999997	no
Solyc01g044240.2	chr1:37546049-37551080	14.8853	4.0351	-1.88322	0.303667	0.999997	no
Solyc01g044270.2	chr1:38117112-38120227	4.89382	2.58783	-0.919221	0.380455	0.999997	no
Solyc01g044340.2,Solyc01g044350.2	chr1:38274571-38279671	2.16095	2.19714	0.0239604	0.98436	0.999997	no
Solyc01g044360.2	chr1:38315710-38328156	23.9105	18.9777	-0.333333	0.787422	0.999997	no
-	chr1:38330002-38334071	2.44708	3.93905	0.686784	0.736744	0.999997	no
Solyc01g044380.1	chr1:38359648-38361469	0	0	0	1	1	no
Solyc01g044390.1	chr1:38363423-38365219	0	0	0	1	1	no
Solyc01g044420.2	chr1:38947223-38949921	0	0.0278222	1.79769e+308	0.227007	1	no
Solyc01g044430.1	chr1:38956048-38958419	0	0	0	1	1	no
Solyc01g044470.1	chr1:39123322-39123721	0	0	0	1	1	no
Solyc01g044480.2,Solyc01g044490.2	chr1:39141701-39166228	31.3676	24.3174	-0.367283	0.789406	0.999997	no
Solyc01g044500.1	chr1:39169061-39169593	0	0	0	1	1	no
Solyc01g044520.1	chr1:39211387-39213370	0	0	0	1	1	no
Solyc01g044540.1	chr1:39348509-39348662	0	0	0	1	1	no
Solyc01g044550.1	chr1:39693875-39694433	0	0	0	1	1	no
Solyc01g044560.1	chr1:39703463-39704133	0	0	0	1	1	no
Solyc01g048590.1	chr1:40029755-40030127	15801.9	61.604	-8.00285	3e-12	1.07e-09	yes
Solyc01g048600.1	chr1:40036855-40037116	0	0	0	1	1	no
Solyc01g048610.1	chr1:40037178-40039391	0	0	0	1	1	no
Solyc01g049640.1	chr1:40678899-40679439	0	0	0	1	1	no
Solyc01g049650.2	chr1:40681620-40683865	11.875	17.8528	0.588221	0.558468	0.999997	no
Solyc01g049670.1	chr1:40860896-40861214	0	0.00421861	1.79769e+308	0.463231	1	no
Solyc01g049750.1	chr1:41384761-41384923	0	0	0	1	1	no
Solyc01g049760.1	chr1:41386065-41386338	0	0	0	1	1	no
Solyc01g049770.2	chr1:41406094-41406583	20.974	9.83267	-1.09295	0.374299	0.999997	no
Solyc01g049780.1	chr1:41409461-41410007	0	0	0	1	1	no
Solyc01g049810.2	chr1:41678631-41688901	0.288482	0.911225	1.65932	0.331835	0.999997	no
Solyc01g049850.1	chr1:41713751-41718400	0	0	0	1	1	no
Solyc01g049920.1	chr1:42382538-42382760	0	1.41748	1.79769e+308	0.227007	0.961522	no
Solyc01g049930.2	chr1:42529183-42529540	0	2.69312	1.79769e+308	0.106131	0.696036	no
Solyc01g049950.1	chr1:42722808-42722988	0	0	0	1	1	no
Solyc01g049980.2	chr1:42768744-42769504	0	0	0	1	1	no
Solyc01g049990.1	chr1:42779976-42780138	0	0	0	1	1	no
Solyc01g050000.2,Solyc01g050010.2	chr1:42809560-42812799	1.28023	1.24672	-0.0382673	0.986576	0.999997	no
Solyc01g050020.1	chr1:43073520-43074050	69.4068	0.758497	-6.51579	0.00296471	0.0685484	no
Solyc01g050050.1	chr1:43398525-43421601	0	0	0	1	1	no
Solyc01g050060.1	chr1:43398525-43421601	0	0	0	1	1	no
Solyc01g050080.1	chr1:43445851-43446010	0	0	0	1	1	no
Solyc01g055160.1	chr1:43796286-43797456	0	0	0	1	1	no
Solyc01g055170.1	chr1:43835932-43837546	0	0	0	1	1	no
Solyc01g056240.1	chr1:45516689-45517175	0	0	0	1	1	no
Solyc01g056300.1	chr1:45709624-45711201	0	0	0	1	1	no
Solyc01g056310.2	chr1:46194290-46196312	0.263146	0.280953	0.0944642	0.952335	1	no
Solyc01g056320.1	chr1:46251374-46251545	0	5.095	1.79769e+308	0.227007	0.961522	no
DET1	chr1:46495557-46516236	6.05267	7.44837	0.299354	0.814369	0.999997	no
Solyc01g056350.1	chr1:46551959-46552124	0	6.20477	1.79769e+308	0.227007	0.961522	no
Solyc01g056360.2	chr1:46637846-46638272	0	0	0	1	1	no
Solyc01g056380.1	chr1:46979972-46980218	0	0	0	1	1	no
Solyc01g056390.1	chr1:46989269-46990837	0	0	0	1	1	no
Solyc01g056400.1	chr1:46991008-46991435	0	0	0	1	1	no
Solyc01g056410.1	chr1:46996922-46997180	0	0	0	1	1	no
Solyc01g056430.1	chr1:47052434-47056399	0	0	0	1	1	no
Solyc01g056440.1	chr1:47060551-47063680	0	0	0	1	1	no
Solyc01g056450.1	chr1:47074231-47077183	0	0	0	1	1	no
Solyc01g056460.1	chr1:47211926-47212723	0	0	0	1	1	no
Solyc01g056470.1	chr1:47216818-47217587	0.0611843	0	-1.79769e+308	0.348571	1	no
Solyc01g056490.1	chr1:47405127-47410909	0.00214955	0.00442777	1.04255	0.868417	1	no
Solyc01g056510.1	chr1:47428968-47429154	0	0	0	1	1	no
Solyc01g056530.1	chr1:47485830-47487810	0	0	0	1	1	no
Solyc01g056580.2	chr1:47784767-47788562	0.344036	0.0485085	-2.82625	0.20104	1	no
Solyc01g056600.2,Solyc01g056610.1,Solyc01g056620.2	chr1:47898254-47930463	7.91208	5.33969	-0.567301	0.869901	0.999997	no
Solyc01g056640.1	chr1:48036746-48037083	0	0	0	1	1	no
Solyc01g056650.1	chr1:48247490-48247938	0	0	0	1	1	no
Solyc01g056670.1	chr1:48480223-48480394	739.193	0	-1.79769e+308	0.112545	0.714284	no
Solyc01g056680.1	chr1:48710076-48710355	0	0	0	1	1	no
Solyc01g056700.1	chr1:48863660-48864062	0	0	0	1	1	no
Solyc01g056710.1	chr1:49151823-49152643	0	0	0	1	1	no
Solyc01g056730.1	chr1:49351148-49351992	0	0	0	1	1	no
Solyc01g056740.1	chr1:49359422-49360634	0	0.0859146	1.79769e+308	0.223935	1	no
Solyc01g056750.1	chr1:49364663-49366906	0	0	0	1	1	no
Solyc01g056760.2	chr1:49372569-49378698	0	0	0	1	1	no
Solyc01g056770.1	chr1:49385405-49385612	0	0	0	1	1	no
Solyc01g056780.2	chr1:49444477-49445701	333.359	393.746	0.240188	0.830665	0.999997	no
Solyc01g056790.2,Solyc01g056800.1	chr1:49447260-49458158	1.28224	2.11669	0.723144	0.734912	0.999997	no
Solyc01g056840.1	chr1:49763846-49764122	0	0	0	1	1	no
Solyc01g056860.1	chr1:50109807-50110368	0	0.00523647	1.79769e+308	0.441124	1	no
Solyc01g056880.1	chr1:50280300-50281047	0	0	0	1	1	no
Solyc01g056890.1	chr1:50298954-50299470	0	0	0	1	1	no
Solyc01g056900.1	chr1:50305316-50305520	0	0	0	1	1	no
Solyc01g056910.1	chr1:50305642-50305861	0	0	0	1	1	no
Solyc01g056930.1	chr1:50394139-50394406	0.000511004	14.5721	14.7995	0.943369	0.999997	no
UBI3	chr1:50504375-50505131	305.117	513.728	0.75164	0.521092	0.999997	no
Solyc01g056960.1	chr1:50718838-50719736	0	0	0	1	1	no
Solyc01g056990.2	chr1:50768570-50781621	0	1.87184	1.79769e+308	0.128092	0.753756	no
Solyc01g057000.2	chr1:50798584-50800986	0.313119	1.17802	1.91158	0.254822	0.999997	no
Solyc01g057010.1	chr1:50833553-50834726	0	0	0	1	1	no
Solyc01g057020.2,Solyc01g057040.2	chr1:50849928-50866586	19.1876	15.5126	-0.306739	0.862218	0.999997	no
Solyc01g057060.1	chr1:50999298-50999878	0	0	0	1	1	no
Solyc01g057070.1	chr1:51004656-51006076	0	0	0	1	1	no
Solyc01g057110.1	chr1:51671280-51671436	0	0	0	1	1	no
Solyc01g057130.1	chr1:51963458-51963617	0	0	0	1	1	no
Solyc01g057140.1	chr1:52206919-52207357	0	0	0	1	1	no
Solyc01g057160.1	chr1:52259303-52259504	0	0	0	1	1	no
Solyc01g057170.2	chr1:52332878-52333694	0	9.58281	1.79769e+308	0.227007	0.961522	no
Solyc01g057210.2	chr1:52729783-52733687	27.4974	39.8666	0.535888	0.656433	0.999997	no
Solyc01g057220.2	chr1:52745151-52747295	0	0.10341	1.79769e+308	0.127251	1	no
Solyc01g057260.2	chr1:53150312-53153577	0.873546	2.58567	1.56558	0.302966	0.999997	no
Solyc01g057270.2	chr1:53184635-53195279	0.15787	0.130384	-0.275966	0.864274	1	no
Solyc01g057310.2	chr1:53374837-53394024	4.1302	3.68647	-0.163972	0.952225	0.999997	no
Solyc01g057330.1	chr1:53404002-53404389	0.000489288	0.00331418	2.7599	0.970737	1	no
Solyc01g057460.2	chr1:53893278-53904919	41.4359	15.8799	-1.38368	0.262434	0.999997	no
Solyc01g057480.1	chr1:53934391-53942085	3.58801	5.17613	0.528688	0.786401	0.999997	no
Solyc01g057490.2	chr1:53965871-53966314	2.37101	0.628848	-1.91472	0.278995	0.999997	no
Solyc01g057500.1	chr1:54002862-54003814	0	0	0	1	1	no
Solyc01g057510.1	chr1:54142314-54144548	0	0.217012	1.79769e+308	0.144828	1	no
Solyc01g057520.2	chr1:54163129-54174043	2.45544	5.51454	1.16726	0.261829	0.999997	no
Solyc01g057540.1	chr1:54444795-54446444	0	0	0	1	1	no
Solyc01g057550.1	chr1:54512185-54512500	0	0	0	1	1	no
Solyc01g057570.2	chr1:54781361-54788776	5.13152	8.97159	0.805979	0.461857	0.999997	no
Solyc01g057580.1	chr1:54846367-54849463	5.34e-05	0.0751139	10.4589	0.889095	1	no
Solyc01g057590.1	chr1:55682127-55682847	0	0	0	1	1	no
Solyc01g057610.1	chr1:55745256-55745421	0	0	0	1	1	no
Solyc01g057640.1	chr1:55944311-55944482	0	0	0	1	1	no
Solyc01g057650.1	chr1:56292414-56292984	0	0	0	1	1	no
Solyc01g057660.1	chr1:56293122-56293362	0	0	0	1	1	no
Solyc01g057670.1	chr1:56293505-56293928	0	0	0	1	1	no
Solyc01g057680.2	chr1:56364112-56371354	0	0	0	1	1	no
Solyc01g057730.1	chr1:56404563-56404946	0	0	0	1	1	no
Solyc01g057750.1	chr1:56487641-56489504	0	0	0	1	1	no
Solyc01g057760.2	chr1:56514459-56523062	7.81623	8.04821	0.0421954	0.97131	0.999997	no
Solyc01g057770.2	chr1:56576121-56580082	123.509	12.2744	-3.3309	0.0182235	0.259045	no
Solyc01g057830.2	chr1:56934924-56939761	262.815	317.04	0.270616	0.829938	0.999997	no
-	chr1:56993777-56996842	1.59713	1.20033	-0.412049	0.90318	0.999997	no
Solyc01g057880.1	chr1:57016739-57023752	0	0.0305735	1.79769e+308	0.227007	1	no
Solyc01g057910.2	chr1:57222002-57223704	1.31374	1.21388	-0.114054	0.942602	0.999997	no
Solyc01g057960.1	chr1:57534041-57535361	0	0.26909	1.79769e+308	0.227007	1	no
Solyc01g057970.1	chr1:57550771-57550936	0	0	0	1	1	no
Solyc01g057990.1	chr1:57561632-57561797	0	0	0	1	1	no
Solyc01g058010.2,Solyc01g058020.2	chr1:57853714-57859571	22.6252	3.53639	-2.67758	0.146153	0.785009	no
Solyc01g058060.1	chr1:57901104-57901317	0	0	0	1	1	no
Solyc01g058090.1	chr1:57950569-57951055	0	4.4e-07	1.79769e+308	0.499612	1	no
SFR2	chr1:58325593-58342276	14.5647	15.517	0.0913706	0.942911	0.999997	no
Solyc01g058150.1	chr1:58350868-58352864	0	0	0	1	1	no
Solyc01g058160.2,Solyc01g058170.2	chr1:58391961-58396085	2.25226	3.75756	0.73842	0.660683	0.999997	no
Solyc01g058190.2	chr1:58437987-58444770	11.1813	19.9768	0.837234	0.495031	0.999997	no
Solyc01g058240.1	chr1:58606068-58606245	0	0	0	1	1	no
Solyc01g058250.1	chr1:58753790-58755003	0	0.0710832	1.79769e+308	0.227007	1	no
Solyc01g058270.2	chr1:58780419-58791252	2.01328	3.81148	0.9208	0.872	0.999997	no
Solyc01g058310.1	chr1:58917820-58918509	0	0	0	1	1	no
Solyc01g058320.2	chr1:58934186-58936290	14.6221	10.751	-0.443678	0.664158	0.999997	no
Solyc01g058330.1	chr1:58963844-58964078	0	0	0	1	1	no
Solyc01g058340.1	chr1:59099582-59102852	0	0	0	1	1	no
Solyc01g058360.1	chr1:59232113-59236773	0.0106858	0.0747257	2.80591	0.59706	1	no
Solyc01g058370.1	chr1:59239351-59242381	0	0	0	1	1	no
Solyc01g058380.1	chr1:59244045-59245658	0.00462998	0.0107639	1.21712	0.920681	1	no
Solyc01g058400.1	chr1:59262793-59266568	0	0	0	1	1	no
Solyc01g058420.1	chr1:59334966-59335448	0	0	0	1	1	no
Solyc01g058430.1	chr1:59357954-59361469	0	0	0	1	1	no
Solyc01g058450.2	chr1:59383737-59401962	4.44212	6.92801	0.641192	0.603076	0.999997	no
Solyc01g058460.1	chr1:59524771-59525362	0	0	0	1	1	no
Solyc01g058480.1	chr1:59618345-59618741	0	0	0	1	1	no
Solyc01g058490.1	chr1:59681369-59682713	672.99	19.805	-5.08665	1.59e-05	0.00098454	yes
Solyc01g058580.1	chr1:59958001-59958250	0	0	0	1	1	no
Solyc01g058610.1	chr1:60086402-60086965	0	0	0	1	1	no
Solyc01g058710.1	chr1:60769676-60771321	0	0	0	1	1	no
Solyc01g058740.2	chr1:61070467-61079302	0	0	0	1	1	no
Solyc01g059760.1	chr1:61172553-61178067	0	0	0	1	1	no
Solyc01g059790.1	chr1:61298261-61298477	0	0	0	1	1	no
Solyc01g059800.1	chr1:61307703-61307862	0	0	0	1	1	no
Solyc01g059810.1	chr1:61361945-61362281	0	0	0	1	1	no
Solyc01g059850.2	chr1:61660288-61660562	0	0	0	1	1	no
Solyc01g059900.2	chr1:62040824-62041421	0.47175	0.120942	-1.96371	0.397925	1	no
Solyc01g059910.2	chr1:62127434-62130093	0	0	0	1	1	no
Solyc01g059920.2	chr1:62145897-62156339	2.54417	4.78218	0.910477	0.535802	0.999997	no
Solyc01g059930.2	chr1:62161024-62163678	137.863	52.9995	-1.37919	0.231487	0.972281	no
Solyc01g059940.2	chr1:62164692-62165761	0	0	0	1	1	no
Solyc01g059950.1	chr1:62169545-62172622	0	0.0795513	1.79769e+308	0.227007	1	no
Solyc01g059960.1	chr1:62180466-62182194	0	0	0	1	1	no
Solyc01g059980.2,Solyc01g059990.2	chr1:62201814-62226272	44.3217	9.18665	-2.2704	0.0470766	0.475189	no
Solyc01g060030.2	chr1:62258788-62260940	24.5841	19.0827	-0.365464	0.763375	0.999997	no
Solyc01g060110.1	chr1:62480094-62481342	0	0.119353	1.79769e+308	0.227007	1	no
SAR2	chr1:62492586-62494651	25.628	7.27284	-1.81713	0.084087	0.635079	no
Solyc01g060160.1	chr1:62496062-62529490	0.375033	0	-1.79769e+308	0.438439	1	no
Solyc01g060240.2	chr1:62731506-62734226	26.3293	52.7089	1.00138	0.460113	0.999997	no
Solyc01g060250.2	chr1:62785045-62792874	1.36747	2.54459	0.895921	0.687652	0.999997	no
Solyc01g060260.2	chr1:62793559-62795045	0.277351	0.219977	-0.33436	0.856054	1	no
Solyc01g060270.1	chr1:62795364-62797166	0	0	0	1	1	no
Solyc01g060280.2	chr1:62800091-62812738	6.81202	4.81369	-0.500941	0.639411	0.999997	no
Solyc01g060300.1	chr1:62878300-62881958	0	0	0	1	1	no
Solyc01g060310.1	chr1:62962405-62965103	0	0	0	1	1	no
Solyc01g060350.1	chr1:63142147-63142435	0	0	0	1	1	no
Solyc01g060360.1	chr1:63148737-63148896	0	0	0	1	1	no
Solyc01g060410.2	chr1:63707223-63713190	0.520761	5.39935	3.37409	0.01028	0.173779	no
Solyc01g060450.2	chr1:63841509-63843144	1.55129	1.33396	-0.21776	0.882235	0.999997	no
Solyc01g060470.2	chr1:63867583-63872933	37.1318	31.862	-0.220822	0.858917	0.999997	no
Solyc01g060490.2	chr1:64091163-64092076	0.309455	0.174783	-0.824166	0.661357	1	no
Solyc01g065490.2	chr1:64128427-64131780	6.07	4.65868	-0.381774	0.783182	0.999997	no
Solyc01g065530.2	chr1:64199719-64202838	52.3506	10.4466	-2.32517	0.0268183	0.331443	no
Solyc01g065550.2	chr1:64281107-64286492	18.2816	5.71676	-1.67713	0.104724	0.694635	no
Solyc01g065570.2	chr1:64323618-64330129	0	0.0602856	1.79769e+308	0.462779	1	no
Solyc01g065600.1	chr1:64355156-64358017	1.00962	0	-1.79769e+308	0.111037	0.71209	no
Solyc01g065610.1	chr1:64377926-64378253	97.872	0.493265	-7.63239	0.000296876	0.0114751	yes
Solyc01g065620.1	chr1:64413217-64413583	7.20678	0	-1.79769e+308	0.105228	0.696036	no
Solyc01g065630.1	chr1:64526304-64526493	464.521	0	-1.79769e+308	0.111526	0.713947	no
Solyc01g065640.1	chr1:64526602-64526830	299.924	1.6387	-7.5159	0.000676038	0.0219282	yes
Solyc01g065670.1	chr1:64631203-64631407	0	0	0	1	1	no
Solyc01g065680.2	chr1:64634851-64635304	0	2.71905	1.79769e+308	0.0993637	0.680087	no
Solyc01g065740.2	chr1:64741246-64745383	0	0.233184	1.79769e+308	0.11488	1	no
Solyc01g065750.2	chr1:64752082-64754371	24.3136	5.7772	-2.07332	0.262794	0.999997	no
Solyc01g065760.1	chr1:64764781-64764961	0.0718968	0.12519	0.800121	0.990847	1	no
Solyc01g065790.1	chr1:64798093-64798411	0	0.630103	1.79769e+308	0.227007	1	no
Solyc01g065800.1	chr1:64798530-64799273	0	0	0	1	1	no
Solyc01g065810.1	chr1:64800050-64800539	0	0.300894	1.79769e+308	0.227007	1	no
Solyc01g065820.1	chr1:64806176-64806966	0	0	0	1	1	no
Solyc01g065840.2	chr1:64822884-64826689	3.3719	4.3691	0.373772	0.817489	0.999997	no
Solyc01g065860.1	chr1:64893997-64896682	0	0	0	1	1	no
Solyc01g065870.1	chr1:64896757-64896946	0	0	0	1	1	no
Solyc01g065880.1	chr1:64897006-64897342	0	0	0	1	1	no
Solyc01g065910.1	chr1:64968833-64971669	0	0	0	1	1	no
Solyc01g066000.1	chr1:65251272-65251932	0	0.000219035	1.79769e+308	0.489906	1	no
Solyc01g066040.2	chr1:65347361-65347811	1.09176	0.22121	-2.30317	0.32146	0.999997	no
Solyc01g066170.1	chr1:65621679-65624484	0	0	0	1	1	no
Solyc01g066300.1	chr1:66320729-66321190	0	0	0	1	1	no
Solyc01g066310.2	chr1:66350477-66359086	5.95238	5.46652	-0.122844	0.920534	0.999997	no
Solyc01g066320.1	chr1:66453927-66455132	0	0	0	1	1	no
Solyc01g066330.1	chr1:66512518-66513728	0	0	0	1	1	no
Solyc01g066350.1	chr1:66552867-66553257	0	0	0	1	1	no
Solyc01g066360.2	chr1:66629165-66631615	0	0.0264525	1.79769e+308	0.227007	1	no
Solyc01g066380.2	chr1:66642380-66644442	0	0	0	1	1	no
Solyc01g066440.2	chr1:66737900-66739053	6.34738	14.6493	1.2066	0.267286	0.999997	no
Solyc01g066450.2	chr1:66811955-66814675	0.8369	0.893182	0.0938981	0.9493	1	no
Solyc01g066460.2	chr1:66815376-66816300	3.85378	0.281903	-3.773	0.0159644	0.236982	no
Solyc01g066470.2	chr1:66872512-66873442	5.65716	0.729216	-2.95566	0.035681	0.397888	no
Solyc01g066490.2	chr1:66882654-66885504	1.20765	2.81945	1.22321	0.688317	0.999997	no
Solyc01g066560.2	chr1:67007788-67012094	0.119475	0.394731	1.72417	0.312347	1	no
Solyc01g066570.2	chr1:67036796-67037827	0.246081	0.907529	1.88281	0.267622	0.999997	no
Solyc01g066580.1	chr1:67065618-67065768	0	0.0350272	1.79769e+308	0.482869	1	no
Solyc01g066600.2	chr1:67092240-67099945	0	0.581886	1.79769e+308	0.421442	1	no
Solyc01g066620.2	chr1:67151059-67156684	0.167501	0.423506	1.33821	0.398671	1	no
Solyc01g066640.2	chr1:67226825-67228376	1.27542	16.8681	3.72525	0.00160756	0.0425268	yes
Solyc01g066690.2	chr1:67249596-67259592	15.6007	15.3563	-0.022781	0.981869	0.999997	no
Solyc01g066730.2	chr1:67285027-67294487	1.18502	0.872766	-0.441246	0.948885	0.999997	no
Solyc01g066750.1	chr1:67310130-67310280	0	0	0	1	1	no
Solyc01g066820.2	chr1:67387972-67396278	0.242413	0.499349	1.04258	0.50005	1	no
Solyc01g066840.2	chr1:67445195-67447049	359.912	439.89	0.289498	0.79627	0.999997	no
Solyc01g066850.2	chr1:67451221-67453528	0.174934	0.208294	0.251812	0.88953	1	no
Solyc01g066870.2	chr1:67482016-67485938	13.3287	12.998	-0.0362438	0.976445	0.999997	no
Solyc01g066900.2	chr1:67544300-67548050	4.0976	13.9815	1.77067	0.250226	0.999997	no
Solyc01g066910.2	chr1:67569760-67570354	17.7466	100.557	2.50241	0.0201391	0.277748	no
Solyc01g066940.2	chr1:67600855-67606237	6.53691	4.41083	-0.567556	0.613785	0.999997	no
-	chr1:67642600-67645595	1.7311	17.1437	3.30792	0.00797994	0.145006	no
Solyc01g067010.2	chr1:67739471-67740945	34.7626	6.37442	-2.44717	0.0199746	0.275666	no
Solyc01g067070.2	chr1:67794976-67801339	8.6021	6.98123	-0.301208	0.775014	0.999997	no
Solyc01g067110.1	chr1:67869888-67871593	2.2773	0.0394484	-5.85121	0.0333578	0.379396	no
Solyc01g067140.1	chr1:67933271-67935452	0.00396243	0.101855	4.68399	0.504399	1	no
Solyc01g067150.1	chr1:67947842-67948588	0	0	0	1	1	no
Solyc01g067160.2	chr1:67958161-67964746	0	0.309852	1.79769e+308	0.120604	1	no
Solyc01g067170.1	chr1:67966907-67967471	0.020956	0.0180601	-0.214558	0.985453	1	no
Solyc01g067180.2	chr1:67996152-67997659	2.37185	1.42515	-0.7349	0.610961	0.999997	no
Solyc01g067200.1	chr1:68003060-68004457	0	0.147409	1.79769e+308	0.227007	1	no
Solyc01g067210.2	chr1:68009110-68014246	0.195502	0.177557	-0.138898	0.934378	1	no
Solyc01g067220.1,Solyc01g067230.2,Solyc01g067240.2,Solyc01g067250.2	chr1:68016481-68023460	0.910981	1.42436	0.644817	0.728211	0.999997	no
Solyc01g067260.2,Solyc01g067270.2	chr1:68048906-68064440	1.48859	2.70391	0.861105	0.705466	0.999997	no
Solyc01g067290.2	chr1:68104857-68112618	107.535	96.9504	-0.149488	0.916924	0.999997	no
Solyc01g067320.1	chr1:68153339-68153897	0	0	0	1	1	no
Solyc01g067330.2	chr1:68195802-68198270	0	0.29752	1.79769e+308	0.135226	1	no
Solyc01g067340.1	chr1:68200192-68200974	0	0	0	1	1	no
Solyc01g067370.2	chr1:68228862-68230526	0.120215	0.746842	2.63519	0.111237	1	no
Solyc01g067390.2	chr1:68257410-68268333	17.4328	18.6604	0.0981747	0.926018	0.999997	no
Solyc01g067460.1	chr1:68546174-68546483	52.9006	2.22256	-4.57299	0.00336478	0.0750717	no
Solyc01g067480.2	chr1:68566913-68579332	1.66797	7.31146	2.13206	0.0967574	0.672908	no
Solyc01g067500.2	chr1:68612537-68622917	9.32906	15.9101	0.770139	0.472669	0.999997	no
Solyc01g067510.2	chr1:68629957-68632882	1.8911	11.402	2.59198	0.0968856	0.673275	no
Solyc01g067520.2	chr1:68654326-68658237	0	0.0149202	1.79769e+308	0.227007	1	no
Solyc01g067530.2	chr1:68662364-68673704	16.6529	12.9488	-0.362958	0.775122	0.999997	no
Solyc01g067540.1	chr1:68687672-68688638	8.07e-05	0	-1.79769e+308	0.490871	1	no
Solyc01g067570.2	chr1:68772084-68774451	1.85079	2.72499	0.558107	0.744497	0.999997	no
Solyc01g067600.2,Solyc01g067610.2	chr1:68830196-68841850	4.85733	4.37051	-0.152362	0.979309	0.999997	no
Solyc01g067620.2	chr1:68844694-68846621	0.126636	0.118394	-0.0970954	0.957989	1	no
Solyc01g067640.2	chr1:68901540-68907289	7.61774	10.7077	0.491212	0.681373	0.999997	no
Solyc01g067650.1	chr1:68911695-68912881	0	0	0	1	1	no
BMY3	chr1:68944012-68947184	104.456	62.3823	-0.743692	0.507953	0.999997	no
Solyc01g067670.2	chr1:68951287-68954803	0.279576	0.638577	1.19162	0.904453	1	no
NHX3	chr1:69042077-69046945	12.5955	10.5925	-0.249862	0.803583	0.999997	no
Solyc01g067730.2	chr1:69065031-69067385	210.748	326.381	0.631036	0.570201	0.999997	no
SODCC.5	chr1:69074002-69078931	421.149	249.811	-0.753495	0.518269	0.999997	no
Solyc01g067750.2	chr1:69081891-69096361	28.0029	30.936	0.143711	0.903557	0.999997	no
Solyc01g067770.1	chr1:69135333-69136320	0	0	0	1	1	no
Solyc01g067780.1	chr1:69150082-69152794	0	0	0	1	1	no
Solyc01g067790.2	chr1:69160562-69166661	1.25208	2.22254	0.827879	0.50797	0.999997	no
Solyc01g067820.2	chr1:69190397-69192447	8.90427	7.5761	-0.233042	0.843822	0.999997	no
Solyc01g067840.2	chr1:69200854-69201389	0	0.000173108	1.79769e+308	0.489714	1	no
Solyc01g067850.2	chr1:69221004-69223306	0	0	0	1	1	no
Solyc01g067860.2	chr1:69230426-69232025	0	0.0491183	1.79769e+308	0.227007	1	no
Solyc01g067870.2	chr1:69251011-69252672	0	0	0	1	1	no
Solyc01g067880.1	chr1:69252935-69255155	0	0	0	1	1	no
Solyc01g067900.2	chr1:69313980-69314853	89.6665	65.3006	-0.457472	0.652126	0.999997	no
Solyc01g067920.1	chr1:69321147-69323144	0	0	0	1	1	no
Solyc01g067930.2	chr1:69332147-69333951	20.3836	18.4965	-0.140154	0.934827	0.999997	no
Solyc01g067950.1	chr1:69360492-69360714	0	0	0	1	1	no
Solyc01g067960.1	chr1:69393169-69393466	0	0	0	1	1	no
Solyc01g067970.1	chr1:69400118-69400415	0	0	0	1	1	no
Solyc01g067990.1	chr1:69428889-69429788	0	0	0	1	1	no
Solyc01g068000.2	chr1:69442202-69447222	51.816	7.14712	-2.85796	0.0218248	0.291522	no
Solyc01g068010.1	chr1:69451014-69452093	0	0	0	1	1	no
Solyc01g068040.1	chr1:69461768-69462605	0	0	0	1	1	no
Solyc01g068050.2	chr1:69470002-69474424	2.99482	4.19255	0.485361	0.72694	0.999997	no
Solyc01g068070.2	chr1:69490515-69508798	0.994866	1.44086	0.534352	0.699647	0.999997	no
Solyc01g068120.2	chr1:69624077-69625854	0	6.59e-05	1.79769e+308	0.499762	1	no
Solyc01g068140.2	chr1:69640063-69648699	2.94337	2.29076	-0.361642	0.889088	0.999997	no
Solyc01g068170.2	chr1:69666091-69671384	3.5304	3.24378	-0.122159	0.912679	0.999997	no
Solyc01g068180.2	chr1:69674264-69678637	0.950339	2.07942	1.12967	0.398606	0.999997	no
Solyc01g068210.2	chr1:69695531-69709199	11.6104	16.1418	0.475377	0.801429	0.999997	no
Solyc01g068230.1	chr1:69723747-69726050	0	0	0	1	1	no
Solyc01g068240.2	chr1:69744120-69754161	4.43151	9.87897	1.15656	0.261153	0.999997	no
Solyc01g068270.2	chr1:69799289-69803806	4.33901	6.75693	0.639001	0.60421	0.999997	no
Solyc01g068340.2	chr1:69946443-69955860	0.199901	0.585667	1.55079	0.323603	1	no
Solyc01g068350.2	chr1:69958659-69960995	0.255178	1.16113	2.18595	0.191437	0.902676	no
Solyc01g068360.2	chr1:69961751-69967054	0.735246	2.85745	1.95843	0.17509	0.864665	no
Solyc01g068400.2	chr1:70011634-70020149	26.8546	26.7964	-0.00312961	0.997532	0.999997	no
Solyc01g068410.2	chr1:70058864-70061867	0.849005	2.39717	1.49749	0.274076	0.999997	no
Solyc01g068420.2	chr1:70063082-70065604	0	0	0	1	1	no
Solyc01g068430.1	chr1:70069742-70072957	0	0.0559216	1.79769e+308	0.227007	1	no
Solyc01g068440.1	chr1:70080118-70083873	0	0	0	1	1	no
Solyc01g068450.2	chr1:70086337-70090777	3.83604	4.14166	0.110594	0.935128	0.999997	no
Solyc01g068480.2	chr1:70111268-70125144	3.91432	5.99387	0.614726	0.540673	0.999997	no
Solyc01g068490.2	chr1:70128039-70130798	6.86555	1.0595	-2.69599	0.0176081	0.253303	no
Solyc01g068500.2	chr1:70131981-70142492	0.376757	0.470417	0.320306	0.832471	1	no
Solyc01g068540.2	chr1:70151030-70157046	0.887907	1.79831	1.01816	0.432628	0.999997	no
Solyc01g068550.2	chr1:70160715-70161864	0	0.0653992	1.79769e+308	0.227007	1	no
Solyc01g068580.2	chr1:70178636-70187719	9.12279	11.8073	0.372133	0.719803	0.999997	no
Solyc01g068590.2,Solyc01g068600.2,Solyc01g068610.2	chr1:70191009-70220243	10.817	10.6898	-0.0170643	0.988796	0.999997	no
Solyc01g068620.2	chr1:70221048-70224411	23.1254	28.2906	0.290841	0.771934	0.999997	no
Solyc01g068630.2	chr1:70226605-70230041	0.214564	0.775587	1.85388	0.271128	1	no
Solyc01g068640.2	chr1:70233997-70245028	3.04332	4.41983	0.538343	0.736431	0.999997	no
YFE37	chr1:70261787-70263255	162.799	370.689	1.18711	0.326525	0.999997	no
Solyc01g073700.2	chr1:70318682-70320465	1.57674	2.86761	0.862904	0.48738	0.999997	no
Solyc01g073710.2	chr1:70324521-70325265	26.8961	10.6266	-1.33971	0.219933	0.961522	no
Solyc01g073720.2	chr1:70326934-70327485	21.5064	0.970477	-4.46993	0.0023563	0.0573887	no
Solyc01g073740.2	chr1:70355739-70364592	31.0112	23.5779	-0.395356	0.759135	0.999997	no
Solyc01g073750.2	chr1:70366548-70395125	11.8651	14.9804	0.336348	0.790093	0.999997	no
Solyc01g073760.2	chr1:70396276-70396790	4.12355	2.07601	-0.990072	0.554124	0.999997	no
Solyc01g073770.2	chr1:70398108-70399192	14.2102	18.7717	0.401636	0.69406	0.999997	no
Solyc01g073890.2	chr1:70464107-70465600	6.19032	0.402871	-3.94162	0.00415948	0.0888141	no
Solyc01g073900.2	chr1:70468056-70470202	9.11981	8.48825	-0.103537	0.918894	0.999997	no
Solyc01g073910.2	chr1:70493757-70495815	18.8346	11.4471	-0.718396	0.604183	0.999997	no
Solyc01g073930.2	chr1:70515873-70522233	0.944711	2.74166	1.5371	0.29688	0.999997	no
Solyc01g073950.2	chr1:70543415-70547894	10.1077	7.96493	-0.343723	0.731778	0.999997	no
Solyc01g073970.2	chr1:70564084-70564659	7.91613	42.5381	2.42589	0.0368039	0.406545	no
Solyc01g073990.2	chr1:70571890-70572683	0	0.410762	1.79769e+308	0.120604	1	no
Solyc01g074020.2	chr1:70586851-70593160	1.24399	2.84585	1.19388	0.44346	0.999997	no
Solyc01g074030.2	chr1:70603705-70610676	104.301	243.341	1.22223	0.31328	0.999997	no
Solyc01g074040.1	chr1:70611498-70616784	0	0.0417448	1.79769e+308	0.227007	1	no
Solyc01g074050.1	chr1:70623989-70624877	0	0	0	1	1	no
Solyc01g074060.1	chr1:70625718-70626668	0.77161	0	-1.79769e+308	0.133101	1	no
Solyc01g079060.2,Solyc01g079070.2	chr1:70642328-70657936	4.4738	4.64631	0.0545843	0.980084	0.999997	no
Solyc01g079090.2	chr1:70668180-70673636	84.2317	85.6131	0.0234695	0.99246	0.999997	no
Solyc01g079100.2	chr1:70675983-70679430	0.357809	3.91334	3.45114	0.0120954	0.195232	no
Solyc01g079110.2	chr1:70680756-70681377	52.2674	184.348	1.81845	0.079683	0.623221	no
Solyc01g079130.1	chr1:70719257-70721952	0.130719	0.401072	1.61739	0.34326	1	no
Solyc01g079140.2	chr1:70734577-70735148	5.83926	3.12431	-0.902249	0.505483	0.999997	no
Solyc01g079180.2	chr1:70787713-70790317	2.29021	10.0852	2.1387	0.0566532	0.525752	no
Solyc01g079210.2	chr1:70807836-70820929	4.9708	6.41446	0.36785	0.915532	0.999997	no
Solyc01g079230.2	chr1:70832049-70839060	11.0695	14.3316	0.372602	0.762916	0.999997	no
-	chr1:70843736-70849185	26.1334	52.2713	1.00012	0.352289	0.999997	no
Solyc01g079260.2	chr1:70866241-70868698	34.329	12.6953	-1.43513	0.158648	0.820846	no
Solyc01g079280.1	chr1:70879636-70879801	0	0	0	1	1	no
Solyc01g079310.2	chr1:70898329-70904143	3.4523	4.83624	0.486328	0.745502	0.999997	no
Solyc01g079340.2	chr1:70944254-70951735	7.31926	11.6975	0.676435	0.50165	0.999997	no
Solyc01g079350.2	chr1:70953496-70958281	12.8334	15.45	0.267702	0.818762	0.999997	no
Solyc01g079370.2	chr1:70965875-70969622	0.27751	0.343903	0.309459	0.838689	1	no
Solyc01g079380.1	chr1:70972796-70974284	0	0	0	1	1	no
EZ1	chr1:70975484-70993949	5.17001	5.06397	-0.0299001	0.98618	0.999997	no
Solyc01g079420.2	chr1:71005940-71009193	170.632	160.611	-0.0873168	0.934679	0.999997	no
Solyc01g079440.1	chr1:71009673-71012704	0	0	0	1	1	no
Solyc01g079470.2	chr1:71027261-71027968	192.493	154.862	-0.313822	0.771313	0.999997	no
Solyc01g079490.2	chr1:71038680-71056745	3.07206	5.44892	0.826765	0.698033	0.999997	no
Solyc01g079500.2	chr1:71059736-71065826	6.53985	19.652	1.58735	0.118588	0.734184	no
Solyc01g079510.2	chr1:71067924-71090877	3.32531	4.19903	0.336567	0.815264	0.999997	no
Solyc01g079520.2	chr1:71091744-71102342	2.54625	9.12839	1.84199	0.309705	0.999997	no
Solyc01g079540.2	chr1:71122243-71131393	98.0282	160.55	0.711758	0.524418	0.999997	no
Solyc01g079550.2	chr1:71122243-71131393	0.6091	0.444735	-0.453732	0.979801	1	no
Solyc01g079560.2	chr1:71142572-71144461	0	0	0	1	1	no
SLARF/XYL2	chr1:71151784-71157448	1.91229	8.22009	2.10385	0.0515512	0.501001	no
Solyc01g079580.2	chr1:71185957-71188543	18.6852	19.2555	0.0433747	0.965618	0.999997	no
Solyc01g079590.2	chr1:71205331-71212873	45.8455	28.7882	-0.671302	0.504197	0.999997	no
MYB12	chr1:71255591-71258927	2.30183	4.88785	1.08642	0.474626	0.999997	no
Solyc01g079630.2	chr1:71261686-71266574	3.35261	3.42864	0.0323518	0.98353	0.999997	no
Solyc01g079650.2	chr1:71283772-71295940	4.72446	6.50594	0.461609	0.882494	0.999997	no
Solyc01g079680.2	chr1:71305961-71308978	13.6958	24.986	0.867389	0.457316	0.999997	no
Solyc01g079740.2	chr1:71385090-71386186	10.3593	10.2495	-0.0153689	0.988303	0.999997	no
Solyc01g079760.2	chr1:71416625-71424710	8.36824	12.5993	0.590349	0.56448	0.999997	no
Solyc01g079770.2	chr1:71425484-71426806	0.923119	6.57299	2.83196	0.0317683	0.367765	no
AGPL3	chr1:71433352-71437595	127.894	141.602	0.146891	0.902408	0.999997	no
Solyc01g079810.2	chr1:71451797-71457700	26.24	7.53781	-1.79955	0.151377	0.799672	no
Solyc01g079860.2	chr1:71503245-71513306	6.5679	7.22957	0.138477	0.894912	0.999997	no
Solyc01g079960.2	chr1:71620731-71622320	0	0.0437576	1.79769e+308	0.227007	1	no
Solyc01g079970.2	chr1:71623964-71625400	0	0	0	1	1	no
Solyc01g080040.2	chr1:71667982-71675584	2.73828	5.40796	0.981813	0.624214	0.999997	no
Solyc01g080050.2	chr1:71683226-71685011	1.65849	2.98182	0.846321	0.575391	0.999997	no
Solyc01g080150.2	chr1:71838476-71840230	6.17718	2.31874	-1.41361	0.226152	0.961522	no
Solyc01g080160.2	chr1:71859757-71868946	19.7712	9.95552	-0.989831	0.678756	0.999997	no
Solyc01g080170.2	chr1:71896233-71905652	5.0025	4.84697	-0.0455658	0.966839	0.999997	no
Solyc01g080180.2	chr1:71906723-71912927	6.472	6.91802	0.0961485	0.931997	0.999997	no
Solyc01g080190.2	chr1:71913611-71915846	0.467962	0.937122	1.00185	0.471437	0.999997	no
Solyc01g080220.2	chr1:71944143-71946126	37.9753	6.48271	-2.55039	0.0175242	0.252453	no
Solyc01g080230.2	chr1:71951481-71953722	0	0	0	1	1	no
MAPK13	chr1:71971433-71978931	43.5349	24.9895	-0.800853	0.518941	0.999997	no
Solyc01g080260.2	chr1:72003993-72006816	2.16189	1.79995	-0.264335	0.811514	0.999997	no
GS,Solyc01g080290.2	chr1:72039594-72046798	1667.69	881.236	-0.920253	0.663013	0.999997	no
Solyc01g080300.2,Solyc01g080310.2	chr1:72047949-72062990	4.54363	8.90116	0.970147	0.579711	0.999997	no
Solyc01g080330.2	chr1:72068094-72070591	130.607	76.1262	-0.778766	0.468092	0.999997	no
Solyc01g080360.2	chr1:72102427-72121647	2.95341	2.39792	-0.300601	0.853513	0.999997	no
Solyc01g080380.2	chr1:72135849-72136949	0.425651	1.64229	1.94797	0.210159	0.947409	no
Solyc01g080390.1	chr1:72143349-72146538	0	0	0	1	1	no
Solyc01g080400.2	chr1:72157345-72163445	2.41613	4.43523	0.87631	0.561094	0.999997	no
Solyc01g080410.2	chr1:72165086-72166165	3.60216	2.28943	-0.653874	0.622809	0.999997	no
Solyc01g080430.2	chr1:72176251-72182265	12.9101	8.28345	-0.640197	0.582819	0.999997	no
Solyc01g080460.2	chr1:72206072-72214485	63.7369	20.6398	-1.6267	0.144971	0.780598	no
Solyc01g080470.2	chr1:72218391-72222088	11.9302	7.73496	-0.625147	0.554623	0.999997	no
Solyc01g080480.2	chr1:72223107-72225205	0.205411	0.244331	0.250321	0.88006	1	no
Solyc01g080510.2	chr1:72268304-72272915	58.5743	52.909	-0.146757	0.904315	0.999997	no
Solyc01g080520.2	chr1:72274207-72277758	0	0.0265471	1.79769e+308	0.227007	1	no
Solyc01g080530.2	chr1:72279434-72287944	11.8153	10.6669	-0.147505	0.885405	0.999997	no
Solyc01g080540.2	chr1:72299196-72301457	75.7234	55.139	-0.457667	0.711001	0.999997	no
Solyc01g080600.2	chr1:72349618-72353281	10.8375	67.8938	2.64725	0.0286318	0.346541	no
Solyc01g080620.2	chr1:72360029-72370043	4.20768	4.54238	0.110424	0.914829	0.999997	no
Solyc01g080630.1	chr1:72387453-72387603	0	0	0	1	1	no
Solyc01g080640.2	chr1:72398455-72405075	30.2496	35.2064	0.218925	0.845559	0.999997	no
Solyc01g080670.2	chr1:72426004-72434691	11.4871	9.4714	-0.27836	0.822478	0.999997	no
Solyc01g080680.2	chr1:72437120-72440809	0	0.0996857	1.79769e+308	0.135226	1	no
Solyc01g080690.2	chr1:72441863-72449009	6.88845	6.49868	-0.0840323	0.94887	0.999997	no
Solyc01g080700.2	chr1:72457379-72466456	2.37012	4.37419	0.884054	0.560355	0.999997	no
Solyc01g080710.1	chr1:72468183-72468342	0	0	0	1	1	no
Solyc01g080720.2	chr1:72469459-72474630	0.397268	0.518617	0.384558	0.779797	1	no
Solyc01g080750.2	chr1:72488751-72490161	5.77766	56.4199	3.28765	0.00259538	0.0618034	no
Solyc01g080780.2	chr1:72526369-72529831	4.16536	6.69457	0.684548	0.497909	0.999997	no
Solyc01g080810.2	chr1:72600988-72623881	17.147	15.8296	-0.115328	0.911827	0.999997	no
Solyc01g080820.1	chr1:72625030-72625558	0	0.501137	1.79769e+308	0.135226	1	no
Solyc01g080830.2	chr1:72635274-72653458	2.6361	5.9996	1.18646	0.886244	0.999997	no
Solyc01g080890.2	chr1:72724261-72727265	46.5163	20.1363	-1.20794	0.239896	0.985615	no
Solyc01g080900.2	chr1:72751510-72755773	1.45562	4.59099	1.65717	0.235088	0.976495	no
Solyc01g080910.2	chr1:72759938-72761213	16.494	27.9516	0.760993	0.455625	0.999997	no
Solyc01g080920.2	chr1:72772976-72774597	0	0.0389557	1.79769e+308	0.224096	1	no
Solyc01g080940.2	chr1:72789734-72793615	9.16741	7.06845	-0.375121	0.721781	0.999997	no
Solyc01g080950.2	chr1:72795524-72796979	0	0	0	1	1	no
Solyc01g080970.2	chr1:72815871-72817359	1.37e-06	0	-1.79769e+308	0.498346	1	no
Solyc01g080980.1	chr1:72824630-72824780	0	0	0	1	1	no
Solyc01g080990.2	chr1:72824978-72827678	0.773816	0.371721	-1.05777	0.566513	1	no
Solyc01g081040.2	chr1:72863144-72864248	3.22704	2.74781	-0.231931	0.857252	0.999997	no
Solyc01g081050.2	chr1:72868816-72892976	2.20757	2.27898	0.0459314	0.975692	0.999997	no
XTH5	chr1:72898946-72902179	86.0497	33.4052	-1.3651	0.195868	0.913212	no
Solyc01g081070.2	chr1:72907102-72928750	7.78641	8.73611	0.166033	0.875887	0.999997	no
Solyc01g081130.2	chr1:72965703-72966959	0	0	0	1	1	no
Solyc01g081140.1	chr1:72970391-72972339	0	0	0	1	1	no
-	chr1:72992416-72993304	0.950587	1.1588	0.285735	0.855008	0.999997	no
Solyc01g081190.2	chr1:72994228-72995987	108.332	52.5616	-1.04338	0.316081	0.999997	no
Solyc01g081250.2	chr1:73022594-73023448	0	0.107226	1.79769e+308	0.227007	1	no
Solyc01g081260.1	chr1:73024609-73025493	0	0	0	1	1	no
Solyc01g081270.2	chr1:73027036-73028378	0.843236	0.790443	-0.0932752	0.950179	1	no
Solyc01g081280.2	chr1:73030842-73031123	0	0	0	1	1	no
Solyc01g081300.2	chr1:73045037-73052028	6.14487	12.9528	1.07581	0.296221	0.999997	no
Solyc01g081310.2	chr1:73052519-73079580	10.3134	6.34541	-0.700736	0.731367	0.999997	no
Solyc01g081340.2	chr1:73089915-73091629	0.563132	0.722265	0.359056	0.818385	1	no
Solyc01g081360.1	chr1:73099683-73100139	0	0	0	1	1	no
Solyc01g081390.2	chr1:73112099-73113905	9.12377	18.4951	1.01944	0.317298	0.999997	no
Solyc01g081400.2	chr1:73119944-73125023	1.76462	3.11668	0.820651	0.706488	0.999997	no
Solyc01g081420.1,Solyc01g081430.2	chr1:73127142-73157200	2.6359	3.1754	0.268644	0.818131	0.999997	no
Solyc01g081480.2	chr1:73193834-73197852	36.5045	34.1491	-0.0962261	0.93164	0.999997	no
Solyc01g081490.2	chr1:73199205-73204884	23.3635	25.7542	0.140553	0.892287	0.999997	no
LHP1	chr1:73210933-73216952	36.8524	42.2254	0.196351	0.850918	0.999997	no
Solyc01g081510.2	chr1:73219129-73220362	1.16907	4.34152	1.89284	0.142931	0.780047	no
Solyc01g081550.1	chr1:73252443-73252804	0	0	0	1	1	no
Solyc01g081560.2	chr1:73258596-73261734	0	0.250739	1.79769e+308	0.0896677	1	no
Solyc01g081570.2	chr1:73275834-73278744	54.5647	104.266	0.934236	0.404933	0.999997	no
Solyc01g081620.2	chr1:73325182-73327400	0.474822	0.261482	-0.860678	0.579122	1	no
Solyc01g081630.2	chr1:73337517-73342163	0	0.04185	1.79769e+308	0.227007	1	no
Solyc01g086640.2	chr1:73378677-73382504	10.2943	5.46256	-0.914203	0.371198	0.999997	no
Solyc01g086680.2	chr1:73403384-73411238	3.26072	0.0669245	-5.60651	0.548507	0.999997	no
Solyc01g086700.2	chr1:73416117-73418591	0.0653234	0.273168	2.06412	0.220475	1	no
Solyc01g086710.2	chr1:73419330-73436901	2.38585	2.95086	0.306634	0.787621	0.999997	no
Solyc01g086730.2	chr1:73445059-73446574	23.5423	0.344068	-6.09641	9.18e-06	0.000629507	yes
Solyc01g086740.2	chr1:73447784-73457353	13.0631	10.104	-0.370576	0.712251	0.999997	no
Solyc01g086760.2	chr1:73488700-73489179	0.000653572	0.533023	9.67164	0.798908	1	no
Solyc01g086770.1	chr1:73491175-73491428	0	0	0	1	1	no
-	chr1:73495303-73496239	0.821633	7.23666	3.13876	0.495436	0.999997	no
Solyc01g086780.1	chr1:73497899-73498412	0	0.119162	1.79769e+308	0.227007	1	no
Solyc01g086790.1	chr1:73498508-73498925	0	0	0	1	1	no
Solyc01g086830.2	chr1:73526105-73527528	0.43669	0.211577	-1.04543	0.578458	1	no
Solyc01g086840.1	chr1:73529362-73530802	0.823122	0.693047	-0.248153	0.883321	1	no
Solyc01g086860.2	chr1:73539704-73548284	10.2713	7.44094	-0.465061	0.685922	0.999997	no
Solyc01g086880.1	chr1:73563509-73565367	0	0	0	1	1	no
Solyc01g086900.2	chr1:73577896-73585260	12.2414	17.4822	0.514121	0.670437	0.999997	no
Solyc01g086920.2	chr1:73587263-73588791	81.0306	148.462	0.873553	0.46399	0.999997	no
Solyc01g086940.2,Solyc01g086950.2	chr1:73608789-73628399	12.2372	12.2241	-0.0015421	0.999252	0.999997	no
Solyc01g086980.2	chr1:73656970-73669584	4.70544	4.67996	-0.0078311	0.995268	0.999997	no
Solyc01g086990.2	chr1:73674807-73683304	9.08247	8.95625	-0.0201901	0.983973	0.999997	no
Solyc01g087010.2	chr1:73694400-73695902	0	0	0	1	1	no
Solyc01g087020.2	chr1:73702805-73703427	87.2721	4.33009	-4.33305	0.000413394	0.0148516	yes
Solyc01g087040.2	chr1:73725747-73726716	175.162	185.397	0.081929	0.941041	0.999997	no
Solyc01g087080.2	chr1:73777029-73779478	0.715878	10.6896	3.90036	0.0120148	0.194467	no
Solyc01g087120.2	chr1:73799913-73805436	93.3815	145.164	0.636472	0.566197	0.999997	no
Solyc01g087130.2	chr1:73815708-73818027	0.1792	0.940508	2.39187	0.149364	0.793981	no
Solyc01g087140.2	chr1:73828204-73832676	1.07383	5.6634	2.3989	0.0560899	0.52219	no
Solyc01g087150.2	chr1:73844429-73851926	1.80148	1.71889	-0.0677106	0.960262	0.999997	no
Solyc01g087160.2	chr1:73862844-73867102	6.68287	24.5272	1.87584	0.619681	0.999997	no
Solyc01g087230.2	chr1:73913145-73918651	10.2366	8.78803	-0.22012	0.829776	0.999997	no
Solyc01g087240.2	chr1:73937959-73944608	10.8037	10.6183	-0.0249711	0.98433	0.999997	no
Solyc01g087280.1	chr1:73976401-73980711	0	0	0	1	1	no
Solyc01g087440.2,Solyc01g087450.2	chr1:74169483-74185851	2.73075	1.35476	-1.01126	0.498863	0.999997	no
Solyc01g087460.1	chr1:74186000-74188784	0	0	0	1	1	no
Solyc01g087470.2	chr1:74188959-74196403	8.13234	7.95279	-0.0322089	0.981099	0.999997	no
Solyc01g087480.1	chr1:74197001-74197268	213.717	1.62198	-7.0418	2.35e-05	0.00138425	yes
Solyc01g087490.2	chr1:74199781-74205447	21.1679	7.52829	-1.49148	0.291527	0.999997	no
Solyc01g087520.2	chr1:74221191-74222066	193.619	130.617	-0.567874	0.60224	0.999997	no
Solyc01g087530.2	chr1:74228428-74238478	7.51674	5.30101	-0.50384	0.747762	0.999997	no
Solyc01g087540.2	chr1:74242393-74244767	21.7733	37.9157	0.800238	0.427101	0.999997	no
Solyc01g087560.2	chr1:74268027-74274007	31.766	45.8764	0.530269	0.607054	0.999997	no
Solyc01g087590.2	chr1:74304468-74310198	86.6335	2.76821	-4.9679	0.000118502	0.00538744	yes
Solyc01g087600.2	chr1:74313469-74318705	6.53385	9.44271	0.531267	0.597747	0.999997	no
Solyc01g087620.2	chr1:74338940-74344371	785.926	164.371	-2.25744	0.0669777	0.571981	no
Solyc01g087650.2,Solyc01g087660.2	chr1:74351774-74359796	34.0098	15.9657	-1.09097	0.752981	0.999997	no
Solyc01g087680.2	chr1:74370411-74374466	48.7775	22.7181	-1.10237	0.274739	0.999997	no
Solyc01g087700.1	chr1:74380149-74380521	0	0.362689	1.79769e+308	0.227007	1	no
Solyc01g087710.2	chr1:74383078-74384666	38.9344	10.7748	-1.85338	0.0782763	0.618026	no
Solyc01g087720.2	chr1:74386245-74416882	5.26588	6.22809	0.242117	0.837536	0.999997	no
Solyc01g087730.2	chr1:74419416-74424513	283.74	300.827	0.0843662	0.947279	0.999997	no
Solyc01g087740.1	chr1:74428302-74430612	0.560032	2.03449	1.86109	0.152966	0.803899	no
SBT4A	chr1:74444500-74447330	12.2426	18.4821	0.594221	0.557322	0.999997	no
SBT4C	chr1:74449519-74452175	2.88158	3.25995	0.177987	0.869423	0.999997	no
Solyc01g087800.2	chr1:74452784-74455148	43.7137	2.98008	-3.87466	0.000389477	0.0142692	yes
Solyc01g087810.2	chr1:74457666-74460205	12.5583	0.721168	-4.12216	0.000511476	0.0174553	yes
SBT4B	chr1:74463597-74466208	9.60434	0.578519	-4.05325	0.000797942	0.0247669	yes
Solyc01g087830.1	chr1:74473576-74474541	0	0.37936	1.79769e+308	0.127251	1	no
SBT4E	chr1:74475422-74478080	0.334934	0.186081	-0.847944	0.584761	1	no
SBT3	chr1:74480716-74483824	11.3132	6.31514	-0.841115	0.404133	0.999997	no
Solyc01g087860.2	chr1:74484806-74485670	0.938515	2.11134	1.16971	0.435306	0.999997	no
Solyc01g087880.2	chr1:74513037-74515849	10.5378	18.3115	0.79718	0.479306	0.999997	no
Solyc01g087890.2	chr1:74519199-74522762	7.99981	12.2644	0.616443	0.589313	0.999997	no
Solyc01g087980.2	chr1:74589487-74596854	50.4863	2.6544	-4.24943	0.000404653	0.0146669	yes
Solyc01g088010.1	chr1:74612627-74613407	0.351736	0	-1.79769e+308	0.133101	1	no
Solyc01g088020.2,Solyc01g088040.2	chr1:74630071-74650019	47.4556	68.6076	0.531789	0.870287	0.999997	no
Solyc01g088030.2	chr1:74630071-74650019	3.29261	3.4919	0.0847832	0.98954	0.999997	no
Solyc01g088050.2	chr1:74660521-74662433	16.0256	21.5102	0.424636	0.673451	0.999997	no
Solyc01g088080.2	chr1:74678731-74687543	21.6055	35.5244	0.71741	0.48818	0.999997	no
Solyc01g088100.2	chr1:74720895-74725858	34.2118	50.2849	0.555633	0.719831	0.999997	no
[truncated: 32,832 more rows]
