# Supplementary material for: Comparative Transcriptome Profiling of a Resistant vs. Susceptible Tomato (Solanum lycopersicum) Cultivar in Response to Infection by Tomato Yellow Leaf Curl Virus
Source: PLoS One. 2013 Nov 18;8(11):e80816. doi: 10.1371/journal.pone.0080816 (PMC3832472; doi:10.1371/journal.pone.0080816)
Supplement: Table S2 — Lists of differentially expressed genes in CLN2777A and TMXA48-4-0. FPKM b: the FPKM values before TYLCV infection. FPKM a: the FPKM values after TYLCV infection. Log2 fold change= log2 (FPKM a / FPKM b). An absolute value of log2 fold change >1 and the False Discovery Rate (FDR) < 0.05 was set to declare differentially expressed genes. Genes without names were novel transcripts. (XLS) [file pone.0080816.s002.xls]

## Sheet: DEGs in CLN2777A
gene	locus	Seq. Description	FPKM b	FPKM a	log2 fold change	P value	FDR	Significant
Solyc05g009310.2	chr5:3442970-3445112	zinc finger protein constans-like 16-like	0.0579136	59.4405	10.0033	5.7756e-12	1.47119e-08	yes
Solyc08g007240.2	chr8:1824234-1828375	nudix hydrolase 8-like	0.220646	56.2944	7.99511	1.19882e-11	2.71439e-08	yes
Solyc05g007770.2	chr5:2229719-2231644	nac transcription factor 29-like	0.0699565	15.898	7.82817	8.12167e-08	5.70701e-05	yes
Solyc05g052670.1	chr5:62027454-62028840	bahd acyltransferase dcr-like	0.0811141	9.58614	6.88485	2.83803e-06	0.000792239	yes
Solyc08g080670.1	chr8:61057122-61057875	osmotin-like protein	0.307271	35.6481	6.85817	2.92548e-06	0.000794871	yes
Solyc04g007000.1	chr4:728927-730046	ap2 erf and b3 domain-containing transcription repressor tem1-like	0.20299	22.5082	6.7929	1.12257e-07	7.37927e-05	yes
Solyc04g080700.2	chr4:62383621-62387738	bifunctional nuclease 1-like	2.07388	209.308	6.65715	6.21725e-15	4.22317e-11	yes
Solyc03g083770.1	chr3:47251690-47252348	Pectinesterase	3.34593	320.124	6.58008	8.70426e-11	1.27568e-07	yes
Solyc00g272810.1	chr0:20641053-20641779	tyramine n-feruloyltransferase 4 11-like	1.32705	125.665	6.56522	6.70094e-10	8.03246e-07	yes
Solyc12g006240.1	chr12:755031-762579	zinc finger protein constans-like 9-like	0.273522	24.7489	6.49956	0.000214647	0.0252836	yes
Solyc03g081240.2	chr3:45684376-45689929	two-component response regulator-like aprr5-like	0.349537	28.8543	6.3672	1.69251e-11	3.449e-08	yes
Solyc06g066420.2	chr6:38083408-38084214	PREDICTED: uncharacterized protein LOC101254600	0.262971	21.635	6.36232	1.64971e-05	0.0031715	yes
Solyc09g092260.2	chr9:66746506-66748076	chaperone protein dnaj chloroplastic-like	0.950179	77.7169	6.35389	2.34467e-09	2.32767e-06	yes
Solyc02g080410.2	chr2:39217662-39218499	kda class v heat shock	0.928209	71.9037	6.27547	1.62883e-08	1.44314e-05	yes
Solyc07g055720.2	chr7:60978999-60980926	small heat-shock	1.9893	146.556	6.20304	1.0032e-12	4.08863e-09	yes
Solyc01g108910.2	chr1:87797492-87799653	maternal effect embryo arrest 14- partial	8.85268	564.714	5.99526	2.37588e-14	1.21039e-10	yes
ERF4	chr5:61516678-61517284	ethylene response factor 4	0.911998	57.5177	5.97883	3.26932e-06	0.000849832	yes
Solyc02g014860.2	chr2:10421854-10423865	dnaj heat shock n-terminal domain-containing protein	1.43277	84.6187	5.8841	2.367e-12	8.03911e-09	yes
Solyc02g077880.2	chr2:37291521-37292600	auxin-repressed protein	6.14638	331.225	5.75193	5.28755e-12	1.47119e-08	yes
Solyc06g068500.2	chr6:38844892-38846879	chaperone protein dnaj chloroplastic-like	2.0126	105.438	5.7112	8.76414e-11	1.27568e-07	yes
Solyc12g057060.1	chr12:48483141-48484774	udp-glycosyltransferase 85a2-like	0.429472	20.8187	5.59917	6.07227e-08	4.58299e-05	yes
Solyc09g092110.2	chr9:66609576-66610499	light-regulated protein	6.83472	298.878	5.45053	1.3689e-10	1.74347e-07	yes
Solyc03g031890.2	chr3:8630448-8632868	PREDICTED: uncharacterized protein LOC101258531	0.379593	16.5779	5.44866	5.21609e-06	0.0012654	yes
Solyc09g082670.2	chr9:63781967-63784228	heat stress transcription factor a-6b-like	0.186124	7.87919	5.40371	6.45688e-06	0.00144592	yes
Solyc11g062280.1	chr11:46281465-46286665	uncharacterized loc101214305	1.32777	55.3524	5.38157	2.26467e-06	0.00068935	yes
-	chr5:61329618-61330307	hypothetical protein PRUPE_ppa015169mg	0.636459	25.6048	5.33021	4.11178e-05	0.00698249	yes
Solyc05g051740.2	chr5:61274069-61275366	---NA---	3.32594	127.878	5.26487	3.3573e-05	0.00594914	yes
Solyc03g114130.1	chr3:58203100-58203526	PREDICTED: uncharacterized protein LOC101250679	5.04904	193.992	5.26384	0.000317021	0.0327932	yes
Solyc08g005960.1	chr8:725777-726188	proline-rich protein	12.7664	462.248	5.17824	4.82688e-05	0.00797461	yes
Solyc01g005300.2	chr1:216654-225903	Flavin-binding kelch domain F box protein	2.06347	70.8588	5.1018	2.76739e-11	5.12671e-08	yes
Solyc10g080670.1	chr10:61213436-61215170	PREDICTED: uncharacterized protein LOC101267365	0.394824	13.1157	5.05395	0.000114711	0.0154297	yes
Solyc06g006000.2	chr6:1007186-1010255	PREDICTED: uncharacterized protein LOC101264428	8.32457	260.354	4.96695	5.12483e-11	8.70282e-08	yes
Solyc05g012580.1	chr5:5799554-5800411	nodulin-like protein	63.0822	1766.49	4.8075	9.5038e-11	1.29112e-07	yes
Solyc04g050620.2	chr4:46838624-46840442	cytochrome p450 71a1-like	0.665192	17.9088	4.75075	2.69785e-07	0.000140966	yes
Solyc01g100710.2	chr1:82431255-82433140	PREDICTED: uncharacterized protein LOC101253429	6.17349	163.335	4.72561	0.000222836	0.025999	yes
Solyc08g008300.1	chr8:2722841-2724589	ethylene-responsive transcription factor erf061-like	1.11808	29.0008	4.697	1.48601e-07	8.90647e-05	yes
Solyc08g006770.2	chr8:1336522-1338769	flavonol synthase flavanone 3-	2.68313	69.193	4.68864	6.5019e-07	0.0002548	yes
Solyc04g071990.2	chr4:56606319-56648505	protein gigantea-like	1.28559	30.1419	4.55126	5.70799e-07	0.000242328	yes
Solyc01g087800.2	chr1:74452784-74455148	subtilisin-like protease-like	0.796467	18.5457	4.54133	7.5379e-08	5.48598e-05	yes
Solyc10g008270.2	chr10:2401332-2402949	dna binding	0.698425	16.121	4.52869	0.000253938	0.0281236	yes
Solyc09g084480.2	chr9:64534768-64536510	proteinase inhibitor i	11.2728	255.896	4.50463	1.78778e-06	0.000605289	yes
Solyc03g043740.2	chr3:11235068-11236157	hydroxyproline-rich glycoprotein family protein	4.0388	91.1371	4.49604	1.54322e-07	8.98507e-05	yes
Solyc06g083470.2	chr6:45158036-45159823	tropinone reductase homolog at1g07440-like	0.576505	12.7395	4.46584	4.37242e-05	0.00730338	yes
Solyc08g082640.2	chr8:62536638-62541440	cellulose synthase-like protein g3-like	1.25423	26.0767	4.37788	1.38131e-07	8.52982e-05	yes
Solyc01g100000.2	chr1:81846091-81847461	f-box protein pp2-b15-like	1.55484	32.0253	4.36437	5.86739e-07	0.000244012	yes
-	chr2:41682790-41683941	chaperone protein dnaj chloroplastic-like	2.13207	43.4949	4.35052	3.19977e-07	0.00015525	yes
Solyc05g055540.1	chr5:64289380-64291081	nitrate and chloride transporter	0.294117	5.75897	4.29135	9.61644e-05	0.0131519	yes
Solyc10g078510.1	chr10:59632401-59635099	glucan endo- -beta-glucosidase 8-like	0.549544	10.6603	4.27786	3.06217e-05	0.00548565	yes
Solyc07g006560.2	chr7:1372890-1375000	Hypersensitive response assisting protein	3.72435	70.5903	4.24441	2.43058e-06	0.000707577	yes
SLARF/XYL1	chr11:36370213-36378472	alpha-l-arabinofuranosidase beta-d-xylosidase	0.975508	17.9769	4.20385	3.33513e-07	0.000158054	yes
Solyc07g008560.2	chr7:3500706-3507834	probable inactive purple acid phosphatase 27-like	0.615686	11.224	4.18825	2.13799e-06	0.000680749	yes
Solyc07g062490.1	chr7:62431981-62432875	epidermis-specific secreted glycoprotein ep1-like	2.88716	50.1937	4.11978	2.42656e-06	0.000707577	yes
DDTFR10/A	chr5:61530246-61531344	ethylene response factor 5	0.905357	15.3696	4.08545	1.50835e-05	0.00292734	yes
-	chr8:41912897-41913015	---NA---	66069.3	1050810	3.99138	2.88012e-06	0.000793122	yes
Solyc12g013710.1	chr12:4542120-4547459	protochlorophyllide chloroplastic-like	33.7002	530.737	3.97717	9.32606e-08	6.33488e-05	yes
Solyc03g111710.2	chr3:56424966-56427682	btb poz and taz domain-containing protein 1-like	2.15536	32.2634	3.90389	0.000225824	0.025999	yes
Solyc05g024010.2	chr5:30237065-30240376	zinc finger protein constans-like 14-like	1.20592	18.0326	3.9024	3.08174e-06	0.000826311	yes
Solyc08g016410.1	chr8:7417644-7427352	---NA---	6.15557	89.7338	3.86569	9.95895e-06	0.00211399	yes
Solyc11g022590.1	chr11:14564634-14565312	kunitz-like protease partial	119.078	1700.83	3.83626	1.23738e-07	7.87979e-05	yes
Solyc03g006490.2	chr3:1074626-1077380	stem-specific protein tsjt1-like	14.7907	210.082	3.8282	3.55524e-08	2.89795e-05	yes
-	chr4:367820-369551	PREDICTED: uncharacterized protein LOC101249814	4.68909	65.9766	3.81458	3.29457e-06	0.000849832	yes
Solyc01g079530.2	chr1:71102397-71104995	e3 ubiquitin-protein ligase march3	1.80472	25.0778	3.79656	3.76539e-05	0.00654141	yes
Solyc06g068270.2	chr6:38695717-38697894	protein srg1	0.772686	10.6969	3.79117	9.46701e-05	0.0131519	yes
Solyc02g076690.2	chr2:36411105-36413774	oryzain alpha chain-like	8.36199	114.85	3.77976	3.01332e-08	2.55856e-05	yes
Solyc02g090390.2	chr2:46520230-46526111	serine threonine-protein kinase srk2i-like	4.2762	57.7026	3.75423	5.39046e-06	0.00129231	yes
Solyc01g090680.2	chr1:76086752-76088289	PREDICTED: uncharacterized protein LOC101265167	2.74006	36.7689	3.74621	5.84148e-06	0.00136825	yes
Solyc01g005470.2	chr1:322627-324932	protein plant cadmium resistance 2-like	4.5304	60.6094	3.74183	1.4237e-05	0.00278964	yes
Solyc12g009110.1	chr12:2431856-2435319	-norcoclaurine 6-o-methyltransferase-like	0.700314	9.01267	3.68588	0.000401343	0.040488	yes
Solyc10g055390.1	chr10:52141829-52143668	uncharacterized membrane protein ymr155w-like	0.924508	11.8362	3.67838	7.4648e-05	0.011023	yes
Solyc09g089510.2	chr9:64566671-64567726	proteinase inhibitor i-b-like	35.3919	446.844	3.65828	1.21275e-05	0.00249598	yes
Solyc08g076970.2	chr8:58075403-58080864	acetylornithine deacetylase-like	26.474	331.358	3.64574	3.41159e-05	0.00599322	yes
LEPCL1	chr6:43828644-43831301	dna binding	0.863165	10.6665	3.62731	0.000148951	0.0193333	yes
CATHDINH	chr3:54515538-54516201	cathepsin d inhibitor	43.3529	531.447	3.61573	2.52599e-07	0.000138519	yes
CYP-3	chr7:51828738-51831068	cysteine proteinase 3-like	6.55454	80.2266	3.61352	3.63198e-07	0.000164472	yes
Solyc01g010480.2	chr1:5365573-5369645	protein twin lov 1-like	4.9163	59.0343	3.58591	2.31151e-06	0.000692704	yes
Solyc03g031990.2	chr3:8759272-8764184	uncharacterized transporter ybr287w-like	5.02857	58.5071	3.54039	6.35849e-07	0.0002548	yes
Solyc06g071820.2	chr6:40629301-40632825	btb poz and taz domain-containing protein 1-like	5.20821	60.4599	3.53712	7.25055e-07	0.000278777	yes
Solyc01g079470.2	chr1:71027261-71027968	calvin cycle protein cp12- chloroplastic-like	205.787	2338.38	3.50628	5.63337e-06	0.00133485	yes
Solyc04g077860.2	chr4:60335671-60337954	sigma factor sigb regulation protein rsbq	6.15748	69.3427	3.49333	1.52044e-06	0.000525144	yes
TD	chr9:2123839-2127943	threonine deaminase	30.2652	337.076	3.47734	2.09574e-06	0.000677888	yes
Solyc03g098780.1	chr3:54508021-54508687	kunitz-type protease inhibitor precursor	154.233	1695.68	3.45868	1.12123e-06	0.000400849	yes
LAPA1	chr12:3152018-3154797	leucine aminopeptidase	7.81179	83.7191	3.42183	6.43941e-07	0.0002548	yes
Solyc07g007250.2	chr7:1989152-1990888	metallocarboxypeptidase inhibitor precursor	128.368	1370.22	3.41604	3.15244e-06	0.000834291	yes
Solyc10g055780.1,Solyc10g055790.1	chr10:52882017-52883333	endochitinase 3-like	1.9911	20.9071	3.39235	0.000261595	0.0284281	yes
Solyc07g055050.2	chr7:60505641-60510391	PREDICTED: uncharacterized protein LOC101248693	21.4447	225.127	3.39204	1.33229e-05	0.00263587	yes
-	chr11:13379019-13380438	cell wall-associated hydrolase	1.37675	14.2011	3.36666	9.22536e-05	0.0131465	yes
THT7-1	chr8:55041755-55043246	tyramine n-feruloyltransferase 4 11-like	13.5051	132.636	3.2959	2.23767e-05	0.00422215	yes
Solyc07g005300.1	chr7:234476-236564	---NA---	0.795938	7.72803	3.27937	0.00033402	0.0342043	yes
Solyc01g111340.2,Solyc01g111350.2	chr1:89378326-89387159	probable endo- -beta-xylanase c-like	7.30317	68.899	3.23789	5.92741e-05	0.00929144	yes
Solyc00g187050.2	chr0:18478268-18481034	leucine aminopeptidase	8.43408	79.0801	3.22901	1.81189e-06	0.000605289	yes
-	chr1:21922308-21925048	---NA---	0.616152	5.65185	3.19737	0.000272881	0.0288123	yes
Solyc11g071460.1	chr11:52002578-52005777	(+)-neomenthol dehydrogenase-like	7.34953	67.1314	3.19126	1.10003e-05	0.00228739	yes
Solyc07g014730.2	chr7:5197541-5201173	secretory phospholipase a2-alpha	12.0569	108.979	3.17612	1.22484e-05	0.00249598	yes
CHRD	chr7:63890752-63897681	ribonuclease uk114-like	73.6827	642.741	3.12484	7.10954e-05	0.0106528	yes
ARG2	chr1:76623897-76626116	arginase 2	3.7838	32.1991	3.08911	3.06882e-05	0.00548565	yes
LEXYL2	chr1:85031291-85035396	beta-xylosidase alpha-l-arabinofuranosidase 2-like	40.2608	336.69	3.06397	4.89168e-05	0.00797461	yes
Solyc03g096840.2	chr3:52656933-52659784	hydrogen peroxide-induced 1	17.2198	140.797	3.03148	3.78784e-05	0.00654141	yes
Solyc07g024000.2	chr7:23795953-23800624	probable chlorophyll b reductase chloroplastic-like	11.2187	89.5657	2.99704	6.39297e-06	0.00144592	yes
Solyc04g071140.2	chr4:55663673-55678715	histidine decarboxylase-like isoform 1	18.1775	144.632	2.99216	9.4705e-05	0.0131519	yes
SBT4C	chr1:74449519-74452175	subtilisin-like protease-like	1.50301	11.9192	2.98735	9.16537e-05	0.0131465	yes
Solyc02g077430.2	chr2:36951796-36953361	phospholipase a1-iigamma-like	2.15147	16.5814	2.94617	0.000199093	0.0244405	yes
Solyc07g006570.2	chr7:1383207-1384976	aleurone ribonuclease	4.71998	35.9506	2.92916	0.000206976	0.0249571	yes
-	chr6:16817175-16817351	rrna intron-encoded homing endonuclease	20500.4	155397	2.92224	0.000299299	0.0312775	yes
Solyc05g025580.1	chr5:34099435-34100938	---NA---	47.7591	337.401	2.82062	2.93437e-05	0.00533899	yes
Solyc01g102290.2	chr1:82863310-82864206	hydrophobic protein lti6a-like	20.5499	143.569	2.80455	0.000260003	0.0284281	yes
Solyc00g227860.1	chr0:19558890-19560303	udp-glycosyltransferase 91a1-like	6.891	47.5754	2.78743	6.51976e-05	0.00998945	yes
Solyc08g075920.2	chr8:57156040-57164870	protein brevis radix-like	4.51609	30.904	2.77465	0.000178619	0.0224685	yes
Solyc10g080610.1	chr10:61166124-61167159	f-box family protein	12.7302	83.4894	2.71334	0.000115338	0.0154297	yes
PMEU1	chr3:64478108-64481386	pectin methylesterase	37.1346	242.596	2.70772	0.000142398	0.0186012	yes
Solyc09g011580.2	chr9:4859443-4860733	probable glutathione s-transferase-like	7.18341	45.6896	2.66912	0.000376716	0.0381926	yes
Solyc04g015620.2	chr4:5924561-5927065	protein	10.4463	66.1749	2.66329	9.60759e-05	0.0131519	yes
Solyc01g095270.2	chr1:78352722-78355979	PREDICTED: uncharacterized protein LOC101245497	5.86939	36.7525	2.64656	0.000247384	0.0276988	yes
Solyc10g005100.2	chr10:91459-94188	plasma membrane polypeptide	30.0797	181.172	2.5905	9.05657e-05	0.013089	yes
Solyc09g084490.2	chr9:64538261-64539947	proteinase inhibitor i	73.487	438.106	2.57572	0.000231602	0.0265145	yes
Solyc04g077780.2	chr4:60273624-60275883	pollen-specific protein sf3-like	25.9749	153.947	2.56724	9.31948e-05	0.0131519	yes
Solyc09g065780.2	chr9:59655666-59657270	3-ketoacyl- synthase 17-like	6.83211	39.7229	2.53957	0.000262268	0.0284281	yes
Solyc06g062370.2	chr6:35725859-35727096	acid phosphatase 1-like	7.83886	45.4136	2.53441	0.000486483	0.0478915	yes
Solyc01g100230.2	chr1:82041781-82043997	---NA---	12.758	73.2134	2.52071	0.0002595	0.0284281	yes
Solyc02g083280.2	chr2:41305685-41308404	chloroplast n receptor-interacting protein 1	45.6682	248.714	2.44523	0.000204539	0.0248101	yes
LEME2	chr5:59250937-59255250	cytosolic nadp-malic enzyme	19.6489	105.323	2.4223	0.000223476	0.025999	yes
Solyc01g107190.2	chr1:86579757-86580843	lob domain-containing protein	21.9118	111.803	2.35118	0.000506291	0.0493646	yes
Solyc01g080020.2	chr1:71657538-71659169	basic 7s globulin 2 precursor small	15.6448	77.2479	2.30381	0.00040787	0.0409437	yes
Solyc11g071490.1	chr11:52029447-52031919	60s ribosomal protein l30-like	8193.17	1715.03	-2.25619	0.000502689	0.049249	yes
-	chr5:34059161-34059532	---NA---	3579.11	713.748	-2.32611	0.000426631	0.0426171	yes
Solyc08g016000.1	chr8:6448464-6448818	hypothetical chloroplast rf1	5092.39	978.468	-2.37975	0.000266851	0.0286325	yes
Solyc05g052240.2	chr5:61658291-61661234	chalcone isomerase	158.694	30.4645	-2.38105	0.000251605	0.0280175	yes
Solyc09g059170.1	chr9:49172212-49172944	udp rhamnose:anthocyanidin-3-glucoside rhamnosyltransferase	214.251	39.7262	-2.43114	0.000185695	0.0229339	yes
Solyc10g085870.1	chr10:64238810-64240271	glucosyl transferase	64.863	10.9406	-2.56771	0.00010296	0.0139874	yes
Solyc04g008230.2	chr4:1901660-1904764	polygalacturonase at1g48100-like	57.2297	9.05862	-2.6594	5.19909e-05	0.00840849	yes
HY5	chr8:43956465-43959939	transcription factor hy5-like	116.322	18.4086	-2.65967	6.14757e-05	0.00949054	yes
Solyc06g009960.1	chr6:4358594-4360016	elongation factor 1-alpha	42.5714	6.72041	-2.66326	0.000202927	0.0247619	yes
-	chr12:29052600-29052908	---NA---	11435.7	1804.3	-2.66403	9.5098e-05	0.0131519	yes
Solyc09g091550.2	chr9:66150432-66153022	s-adenosyl-l-methionine:salicylic acid carboxyl methyltransferase	25.1888	3.86028	-2.706	0.000234494	0.0265473	yes
-	chr0:20034808-20035239	---NA---	823.401	123.595	-2.73597	8.88279e-05	0.0129295	yes
Solyc11g071210.1	chr11:51816213-51817377	---NA---	254.289	38.1226	-2.73775	0.00017256	0.0218411	yes
-	chr0:9583239-9583631	rrna intron-encoded homing endonuclease	890.016	127.245	-2.80622	0.000269267	0.0286325	yes
Solyc05g052950.2	chr5:62263999-62274045	probable e3 ubiquitin-protein ligase herc1-like	64.5622	8.91923	-2.8557	0.00027837	0.0292403	yes
-	chr9:60888390-60888652	---NA---	20652	2850.32	-2.85709	0.000115848	0.0154297	yes
Solyc09g082550.2	chr9:63664021-63669862	sulfate bicarbonate oxalate exchanger and transporter sat-1	10.7969	1.46422	-2.88241	0.000268971	0.0286325	yes
Solyc06g071830.2	chr6:40635146-40639478	btb poz and taz domain-containing protein 1-like	46.5762	6.18914	-2.91178	2.93046e-05	0.00533899	yes
Solyc11g020960.1	chr11:12996642-12997161	trypsin proteinase inhibitor precursor	349.616	42.5481	-3.03861	0.000156909	0.02011	yes
Solyc11g006290.1	chr11:1022214-1023710	trans- -enoyl- reductase	59.0335	7.09235	-3.0572	5.8992e-05	0.00929144	yes
Solyc00g102000.1	chr0:15817206-15817401	senescence-associated protein	65212.4	7558.82	-3.10891	0.000168463	0.0214559	yes
Solyc04g050820.1	chr4:47644935-47646658	myo-inositol-1-phosphate synthase	47.1406	5.36011	-3.13664	6.95358e-05	0.0105746	yes
-	chr0:16014730-16015611	---NA---	81.4325	8.98596	-3.17986	1.28415e-05	0.00259094	yes
Solyc11g051170.1	chr11:42795838-42796343	atp synthase cf1 alpha subunit	6100.13	667.813	-3.19133	0.000269773	0.0286325	yes
Solyc10g047390.1	chr10:36268569-36268830	hypothetical chloroplast rf1	29689	3070.3	-3.27348	2.72643e-06	0.000778796	yes
HSC70.3	chr4:3894917-3898067	heat shock	4.04929	0.411432	-3.29894	0.000439594	0.0436978	yes
Solyc01g105380.1	chr1:85329291-85329537	---NA---	150105	15127.8	-3.3107	0.000225222	0.025999	yes
Solyc01g088520.2	chr1:75052127-75052500	dynamin-related protein 1e-like	1899.4	186.161	-3.35093	4.11692e-06	0.00104868	yes
Solyc02g011980.1	chr2:5022929-5023160	ribosomal protein l23	12692.6	1143.04	-3.47304	0.000341292	0.0347743	yes
Solyc08g066890.2	chr8:52975832-52976248	mta sah	5063.04	450.342	-3.49091	5.09943e-06	0.001252	yes
Solyc07g021380.1	chr7:17541561-17541927	atp synthase cf0 b subunit	1178.32	104.646	-3.49314	1.93414e-05	0.00368353	yes
-	chr11:12016012-12016294	---NA---	11517.9	1000.18	-3.52555	7.4501e-06	0.0016502	yes
-	chr10:23914687-23914949	---NA---	6601.41	571.951	-3.52881	0.000243081	0.0273674	yes
-	chr0:12121334-12121609	salutaridinol 7-o-acetyltransferase-like	4286.77	369.711	-3.53542	0.000326405	0.0335934	yes
Solyc06g072540.1	chr6:41134118-41134445	atp synthase cf1 alpha subunit	7597.43	626.99	-3.599	4.07851e-07	0.000180678	yes
Solyc11g051190.1	chr11:42900288-42939178	protein	1750700	135402	-3.69261	3.49724e-07	0.00016197	yes
-	chr1:72525002-72525463	translocase of chloroplast chloroplastic-like	131.434	10.1229	-3.69864	0.00012476	0.0165088	yes
-	chr10:43999073-43999379	---NA---	3699.17	283.111	-3.70776	2.60501e-05	0.0048259	yes
Solyc04g071300.1	chr4:55829173-55829593	atp synthase cf1 alpha partial	3250.64	241.716	-3.74934	5.66565e-05	0.00905588	yes
-	chr6:44612500-44612809	---NA---	7380.8	544.6	-3.76051	9.89871e-07	0.000360207	yes
-	chr9:5079715-5080032	Tar1p	7998	582.999	-3.77807	2.77037e-07	0.000141136	yes
Solyc08g022170.1	chr8:12709978-12710386	nadh dehydrogenase subunit 7	203.766	14.3658	-3.8262	0.00020935	0.0250949	yes
Solyc08g067660.2,Solyc08g067670.2	chr8:53862821-53864282	---NA---	1763.83	120.881	-3.86705	7.16849e-05	0.0106627	yes
-	chr10:34980224-34980538	1211235u orf 154	1851.12	121.462	-3.92982	7.09644e-05	0.0106528	yes
Solyc10g008040.2	chr10:2200852-2203090	seed biotin-containing protein sbp65-like	6.88281	0.429687	-4.00164	1.09793e-05	0.00228739	yes
Solyc01g009550.1	chr1:3810135-3810399	hypothetical chloroplast rf1	11485.3	714.15	-4.00742	1.89034e-06	0.000621312	yes
-	chr2:43299881-43300202	---NA---	15632.3	927.584	-4.07491	7.82517e-10	8.85896e-07	yes
Solyc05g042140.1	chr5:54195202-54195526	PREDICTED: uncharacterized protein LOC101264598	615.824	35.0866	-4.13353	0.000480853	0.0475671	yes
-	chr6:18030619-18030931	---NA---	1573.39	89.1708	-4.14116	7.91045e-05	0.0115971	yes
-	chr0:4277008-4277285	---NA---	11067.7	600.203	-4.20476	8.51806e-07	0.000321446	yes
Solyc09g005800.2	chr9:550741-551140	---NA---	1213.94	64.3608	-4.23737	2.44228e-05	0.00456595	yes
-	chr3:23171693-23172021	---NA---	1830.46	96.4572	-4.24617	8.11864e-06	0.00177894	yes
-	chr8:27281166-27281486	hypothetical chloroplast rf1	11695	603.742	-4.27582	1.54543e-09	1.65751e-06	yes
Solyc07g065110.1	chr7:64230823-64231138	lipid-transfer protein dir1-like	1435.79	73.2345	-4.29317	4.87047e-05	0.00797461	yes
-	chr2:5027808-5028159	---NA---	1175.18	57.4638	-4.35409	4.43374e-06	0.00111544	yes
Solyc01g014110.2	chr1:11642470-11642875	hypothetical protein PRUPE_ppa011777mg	1030.44	50.1584	-4.36063	1.42828e-06	0.00050182	yes
-	chr12:5093985-5094294	photosystem i p700 apoprotein a2	1044.45	48.4089	-4.43133	0.00018566	0.0229339	yes
Solyc04g070970.2	chr4:55373819-55378132	abc transporter g family member 22-like	4.24776	0.182061	-4.5442	6.07174e-05	0.00944503	yes
Solyc04g079250.2	chr4:61361988-61363939	patatin group a-3-like	5.8742	0.245612	-4.57994	0.000132287	0.0173919	yes
Solyc08g067230.2	chr8:53468784-53473402	globosa partial	7.75374	0.304533	-4.67022	0.000233788	0.0265473	yes
Solyc01g017740.1	chr1:25132495-25132789	petb	7460.49	291.247	-4.67896	1.69047e-07	9.56898e-05	yes
-	chr12:10308479-10308952	PREDICTED: uncharacterized protein LOC101251586	49.7423	1.93748	-4.68222	0.000211019	0.025147	yes
-	chr1:27884690-27884951	hypothetical chloroplast rf1	8357.28	307.062	-4.76643	9.35759e-07	0.000346707	yes
Solyc01g096320.2	chr1:79151282-79152562	homeobox-leucine zipper protein athb-7-like	15.753	0.577353	-4.77003	2.25248e-06	0.00068935	yes
Solyc05g041360.1	chr5:50460991-50462500	maturase k	372.27	12.3687	-4.91158	4.81217e-08	3.77163e-05	yes
-	chr0:17336783-17337268	---NA---	56.5449	1.77267	-4.9954	5.68825e-05	0.00905588	yes
Solyc07g039290.1	chr7:44207234-44207408	senescence-associated partial	21283.9	647.207	-5.03939	0.000185574	0.0229339	yes
Solyc07g043450.1	chr7:54531258-54532068	zeatin o-glucosyltransferase-like	32.1387	0.936196	-5.10136	2.75166e-06	0.000778796	yes
Solyc05g042130.1	chr5:54194495-54194843	unknown	638.702	18.5328	-5.10699	8.83345e-06	0.00191498	yes
Solyc00g006690.2	chr0:5655375-5656165	PREDICTED: uncharacterized protein LOC101232191	3455.16	99.207	-5.12217	7.92138e-09	7.33736e-06	yes
Solyc01g017490.1	chr1:23955735-23956035	conserved protein	2515.39	71.894	-5.12877	6.21065e-06	0.00142203	yes
Solyc10g085230.1	chr10:63824665-63826235	udp-glycosyltransferase 76e1-like	16.8371	0.477917	-5.13874	4.81173e-07	0.000208624	yes
Solyc02g012000.1	chr2:5034103-5034506	f0f1 atp synthase subunit alpha	1057.88	27.4719	-5.26708	1.31639e-05	0.00262993	yes
-	chr5:1192716-1192747	---NA---	99578300	2488030	-5.32276	4.21256e-05	0.00709451	yes
-	chr3:20990687-20991039	1211235u orf 154	2383.42	59.4762	-5.32457	2.39872e-09	2.32767e-06	yes
-	chr6:35437290-35437541	---NA---	12893.5	309.584	-5.38017	3.06426e-07	0.000152301	yes
DEF	chr4:62653317-62656888	deficiens analogue	5.63679	0.11783	-5.5801	4.08829e-05	0.00698249	yes
Solyc09g061450.1	chr9:54752072-54753600	ribosomal protein s7	85.9909	1.77257	-5.60027	0.000212334	0.0251567	yes
Solyc02g055330.1	chr2:26094207-26094483	hypothetical protein VITISV_018063	964.475	12.8442	-6.23055	0.000306686	0.0318859	yes
-	chr3:10636286-10636704	---NA---	71.479	0.81537	-6.45392	0.000150187	0.0193703	yes
-	chr1:14054450-14054791	---NA---	529.514	5.54054	-6.5785	6.20348e-06	0.00142203	yes
Solyc01g058500.2	chr1:59683047-59683563	cytochrome p450 like_tbp	78328.5	511.239	-7.2594	0	0	yes
Solyc01g073760.2	chr1:70396276-70396790	---NA---	257.354	1.2755	-7.65655	4.74955e-06	0.00118032	yes
Solyc01g097260.2	chr1:79931913-79938776	f-box protein at5g49610-like	367.464	1.71758	-7.74108	8.97823e-06	0.00192588	yes
Solyc01g086830.2	chr1:73526105-73527528	lipid binding	51.9968	0.184649	-8.13749	2.58304e-07	0.000138519	yes
Solyc05g050850.2	chr5:60214730-60220805	---NA---	5217.13	7.95093	-9.35792	2.88658e-15	2.94114e-11	yes
Solyc00g019960.1,Solyc00g019970.2	chr0:11800089-11801283	---NA---	302.643	0.103026	-11.5204	2.26649e-06	0.00068935	yes

## Sheet: DEGs in TMXA48-4-0
gene	locus	Seq. Description	FPKM b	FPKM a	log2 fold change	P value	FDR	Significant
Solyc03g007690.1	chr3:2213502-2215296	abc transporter g family member 8-like	0.127686	10.5867	6.37351	1.82e-05	0.00110559	yes
Solyc07g061750.2	chr7:61930690-61935598	ankyrin repeat-containing protein at3g12360-like	0.283021	16.1777	5.83696	0.00012576	0.00563018	yes
Solyc07g064990.2	chr7:64155554-64158080	indole-3-acetate o-methyltransferase 1-like	0.142566	7.06996	5.632	0.000169962	0.00727337	yes
Solyc03g031780.2	chr3:8552271-8554151	PREDICTED: uncharacterized protein LOC101256161	0.118293	4.83741	5.35379	0.000386849	0.0142464	yes
CYCB1.1	chr10:59478205-59480869	b-type cyclin	0.292697	11.8428	5.33846	0.000127232	0.00567291	yes
Solyc07g007750.2	chr7:2390187-2391454	defensin protein	1.47116	53.9795	5.19738	9.56e-05	0.00453762	yes
Solyc02g083640.2	chr2:41548649-41550974	PREDICTED: uncharacterized protein LOC101265401	0.457666	16.7899	5.19715	4.35e-05	0.00232777	yes
Solyc03g093310.2	chr3:47931539-47934107	f-box protein at5g07670-like	0.119422	4.25317	5.1544	0.000708517	0.0227642	yes
Solyc12g019480.1	chr12:10578941-10583205	formin-like protein 1-like	0.212299	7.06897	5.05733	0.000151002	0.00655844	yes
Solyc01g007170.2	chr1:1734045-1737132	c2 domain-containing protein	0.0615642	1.94244	4.97964	0.00098878	0.029071	yes
Solyc06g072290.2	chr6:40957272-40960367	kinase interacting identical	0.450936	13.2039	4.87189	0.000653485	0.0214077	yes
Solyc06g065450.2	chr6:37239228-37242562	PREDICTED: uncharacterized protein LOC101249465	0.0601312	1.66081	4.78763	0.00182202	0.0465094	yes
Solyc02g090220.2	chr2:46422516-46423548	dof zinc finger	0.296558	8.09999	4.77153	0.00181109	0.0463402	yes
Solyc03g020040.2	chr3:6911220-6912129	proteinase inhibitor ii	4.07133	109.415	4.74817	5.43e-05	0.00283735	yes
Solyc02g067100.2	chr2:31907774-31911423	tpx2 (targeting protein for xklp2) family protein	0.206276	5.53557	4.74608	0.00120265	0.0340723	yes
Solyc09g074300.1	chr9:61585602-61586031	histone 2	2.47118	62.9135	4.6701	0.000809419	0.0249336	yes
Solyc10g080950.1	chr10:61460662-61463015	b-type cyclin	0.697914	17.7213	4.6663	0.000243127	0.009654	yes
Solyc02g088830.2	chr2:45367996-45368704	hydroxyproline-rich glyco protein	3.47919	88.225	4.66436	0.000157499	0.00681159	yes
Solyc01g107370.2	chr1:86698146-86698940	gibberellin-regulated protein	1.36373	30.6163	4.48867	0.00138136	0.0379734	yes
Solyc11g013220.1	chr11:6128094-6131640	nucleic acid binding	0.303714	6.80499	4.48581	0.00150855	0.0405934	yes
Solyc02g080520.2	chr2:39308827-39311483	PREDICTED: uncharacterized protein LOC101253044	0.143798	3.14534	4.4511	0.00171061	0.0443888	yes
Solyc07g065530.1	chr7:64476246-64476837	PREDICTED: uncharacterized protein LOC101258472	4.00835	86.8897	4.43811	0.000387941	0.0142464	yes
Solyc06g035530.2	chr6:21172017-21174216	gibberellin 20-oxidase	0.310278	6.72089	4.43702	0.00170228	0.0442639	yes
Solyc07g053820.2	chr7:59563735-59569953	checkpoint serine threonine-protein kinase bub1-like	0.180666	3.87916	4.42435	0.00181311	0.0463402	yes
Solyc08g080400.1	chr8:60850337-60852377	scarecrow-like protein 28-like	0.352296	7.5415	4.41999	0.000683637	0.0221394	yes
Solyc07g066040.1	chr7:64812286-64812961	PREDICTED: uncharacterized protein LOC101266240	1.81714	37.9244	4.38338	0.00073704	0.0232767	yes
Solyc06g050560.2	chr6:29750087-29752959	receptor-like kinase	0.241689	4.93371	4.35145	0.000855107	0.0261933	yes
Solyc09g075550.2	chr9:62738260-62743099	cellulose synthase-like protein d5-like	0.440807	8.99742	4.35129	0.000233417	0.00932296	yes
Solyc12g098630.1	chr12:64412453-64421046	kinesin-like protein kin12b-like	0.182259	3.55362	4.28523	0.000777872	0.0242653	yes
Solyc11g012020.1	chr11:4963723-4968395	eh domain-containing protein 1-like	0.481933	9.08965	4.23732	0.00116684	0.0332428	yes
Solyc04g077490.2	chr4:60022684-60026057	ap2-like ethylene-responsive transcription factor ant-like	1.28304	24.1842	4.23643	0.000193773	0.00800639	yes
Solyc03g020030.2	chr3:6903057-6903965	proteinase inhibitor ii	2.21083	41.532	4.23156	0.000508674	0.0174146	yes
Solyc09g015170.2	chr9:8151680-8154906	probably inactive leucine-rich repeat receptor-like protein kinase imk2-like	0.984252	18.1418	4.20415	0.000609535	0.0200585	yes
Solyc07g041640.2	chr7:51144655-51146005	growth-regulating factor 5-like	0.65765	11.9888	4.18822	0.00132505	0.036673	yes
Solyc03g007130.2	chr3:1720721-1725069	65-kda microtubule-associated protein 3-like	0.711682	12.8777	4.1775	0.000572985	0.0191954	yes
Solyc06g051320.2	chr6:31052522-31054682	anthranilate n-benzoyltransferase	1.50715	26.9356	4.15962	0.0011656	0.0332428	yes
Solyc06g007610.2	chr6:1605024-1606614	early tobacco anther	5.64134	100.694	4.15779	0.000290484	0.0112553	yes
Solyc01g106750.1	chr1:86252685-86255230	PREDICTED: uncharacterized protein LOC101253436	0.442057	7.80334	4.14179	0.000967237	0.0286018	yes
Solyc08g066050.2	chr8:51711500-51714276	serine threonine-protein kinase aurora-1-like	0.67574	11.836	4.13057	0.00156775	0.0417452	yes
Solyc04g077510.2	chr4:60063409-60066582	growth-regulating factor 6-like	1.52841	26.7539	4.12965	0.000279326	0.0109421	yes
Solyc05g005580.2	chr5:415970-418540	uncharacterized loc101212478	0.42295	7.19065	4.08756	0.00113106	0.0325574	yes
Solyc01g107260.2	chr1:86627691-86632397	PREDICTED: uncharacterized protein LOC101255843	0.215248	3.65907	4.08741	0.00139101	0.0381873	yes
Solyc02g091690.2	chr2:47505177-47506799	transcription factor bhlh93-like	0.533043	8.96104	4.07134	0.00192538	0.0488418	yes
Solyc07g056060.2	chr7:61273103-61281881	PREDICTED: uncharacterized protein LOC101249938	0.180462	3.01079	4.06037	0.00194589	0.0492396	yes
Solyc06g053760.2	chr6:33112733-33114482	syntaxin-related protein knolle-like	1.56114	25.9888	4.05722	0.000537276	0.0181799	yes
Solyc01g091230.2	chr1:76667115-76670365	probable lrr receptor-like serine threonine-protein kinase at1g34110-like	0.969803	15.9916	4.04347	0.000503927	0.0173564	yes
Solyc09g072800.2	chr9:60996020-60999194	at1g04030	0.796674	12.9498	4.02279	0.00111129	0.0321547	yes
Solyc07g054310.1	chr7:59985788-59986169	cell wall partial	10.6045	168.545	3.99038	0.00169285	0.0441511	yes
Solyc01g007800.2	chr1:1955326-1956217	PREDICTED: uncharacterized protein LOC101254625	2.67566	41.7811	3.96488	0.000989014	0.029071	yes
Solyc01g009040.2	chr1:3041735-3045137	g2 mitotic-specific cyclin-2-like	1.68414	25.8561	3.94042	0.00174965	0.0451422	yes
Solyc07g007760.2	chr7:2394466-2396320	defensin protein	31.9132	486.967	3.9316	0.00124431	0.0349321	yes
Solyc02g078040.2	chr2:37435418-37436560	proline-rich protein	6.89963	101.994	3.88582	0.000450362	0.0158717	yes
Solyc03g114530.2	chr3:58555721-58557161	strictosidine synthase 1-like	1.24531	18.4047	3.88549	0.00142715	0.0389692	yes
Solyc04g078590.2	chr4:60868288-60871189	probable inactive receptor kinase at5g67200-like	0.788179	11.5551	3.87386	0.00114923	0.0329253	yes
ARF5	chr4:62818342-62823877	auxin response factor 5-like	0.525195	7.68437	3.871	0.00113613	0.0326416	yes
Solyc08g078940.1	chr8:59757520-59757934	14 kda proline-rich protein	12.8155	186.786	3.86542	0.00150308	0.0404995	yes
Solyc08g075240.2	chr8:56537026-56542613	long-chain-alcohol oxidase fao4a-like	1.09612	15.6034	3.83138	0.000698004	0.0225688	yes
Solyc03g113450.2	chr3:57645267-57650030	lrr receptor-like serine threonine-protein kinase fei 1-like	0.783316	11.1261	3.82821	0.00148554	0.04024	yes
Solyc08g083240.2	chr8:62923262-62925544	protein iq-domain 14-like	2.29928	30.4269	3.72609	0.000764518	0.0239726	yes
Solyc01g066640.2	chr1:67226825-67228376	PREDICTED: uncharacterized protein LOC101257508	1.27542	16.8681	3.72525	0.00160756	0.0425268	yes
Solyc04g050570.2	chr4:46740869-46745823	gdsl esterase lipase at5g33370-like	1.27416	16.695	3.71179	0.00184853	0.0470682	yes
CYCD3	chr1:86939636-86941691	3 2 protein	6.37101	82.819	3.70037	0.00178883	0.0460664	yes
Solyc03g118780.2	chr3:61662721-61664087	thaumatin-like	5.85925	75.5263	3.68819	0.00093992	0.0280637	yes
Solyc10g083440.1	chr10:62568899-62570243	flavonoid 3-glucosyl transferase	4.12438	52.5008	3.67009	0.000829533	0.0254482	yes
Solyc01g091010.2	chr1:76475368-76478983	axial regulator yabby 1-like	2.45988	30.7866	3.64564	0.00169363	0.0441511	yes
Solyc10g050110.1	chr10:43292519-43293848	serine-threonine protein plant-	3.35368	41.94	3.64451	0.00110935	0.0321442	yes
Solyc07g007190.2	chr7:1936300-1939190	PREDICTED: uncharacterized protein LOC101251596	1.3681	16.7618	3.61493	0.00160603	0.0425268	yes
Solyc08g067940.2	chr8:54210983-54212844	protein tap1 precursor-like	13.8043	166.205	3.58978	0.000973681	0.0287447	yes
Solyc08g006790.2	chr8:1346645-1348052	phytocyanin-like arabinogalactan-protein	12.9153	154.791	3.58317	0.00108897	0.0317344	yes
Solyc08g082070.2	chr8:62136849-62139918	high mobility group b protein 13-like	2.46052	28.2309	3.52024	0.00121161	0.0341364	yes
Solyc01g087500.2	chr1:74205899-74212696	dna topoisomerase 2-like	1.25175	14.1764	3.50148	0.00115281	0.0329814	yes
Solyc02g087880.2	chr2:44730446-44732299	tubulin alpha chain-like	8.57163	96.4937	3.49279	0.00122679	0.0345161	yes
Solyc02g070210.2	chr2:34552975-34555462	patellin-4 isoform 1	3.41368	36.5787	3.4216	0.00158471	0.0420486	yes
Solyc12g087940.1	chr12:61882045-61884187	aspartic proteinase nepenthesin-1-like	13.9031	146.307	3.39552	0.00160963	0.0425268	yes
Solyc12g043160.1	chr12:44345438-44347101	---NA---	7891.79	835.153	-3.24024	0.00175073	0.0451422	yes
Solyc12g009070.1	chr12:2364567-2364795	ultraviolet-b-repressible protein	7453.29	776.826	-3.26221	0.00121019	0.0341364	yes
Solyc11g010500.1	chr11:3562961-3563936	mitochondrial uncoupling protein 5-like	147.196	14.7083	-3.32304	0.00165245	0.0435452	yes
TPM-1	chr8:61050422-61051163	osmotin-like protein	150.347	14.9456	-3.3305	0.00151094	0.040604	yes
Solyc03g123620.2	chr3:64472558-64475713	pectinesterase 3-like	75.1527	7.31488	-3.36092	0.00172923	0.0447578	yes
Solyc04g007900.2	chr4:1572111-1574265	protein plant cadmium resistance 2-like	88.2831	8.5754	-3.36386	0.00182762	0.0465941	yes
LERAB1A	chr8:59084543-59087746	small gtp-binding protein	263.727	25.4939	-3.37083	0.00179694	0.0461003	yes
Solyc09g082810.2	chr9:63876457-63877767	s14981extensin class i (clone w1-8 l) - tomato	123.686	11.4821	-3.42923	0.00135978	0.0375322	yes
Solyc01g105410.2	chr1:85348460-85349698	phosphate-induced protein	199.581	18.4767	-3.4332	0.00142635	0.0389692	yes
Solyc10g079420.1	chr10:60282481-60283099	probable calcium-binding protein cml36-like	346.123	31.5938	-3.45357	0.00110118	0.0319988	yes
SAP6	chr8:60343879-60344377	stress-associated protein 6	238.539	21.4969	-3.47202	0.00111951	0.0323468	yes
VE2	chr9:48644-52064	verticillium wilt disease resistance protein	18.3754	1.65083	-3.47651	0.00147997	0.0401443	yes
Solyc09g011560.2	chr9:4840013-4841512	probable glutathione s-transferase-like	79.5491	7.11097	-3.48373	0.0013974	0.0383109	yes
-	chr4:12236012-12236364	ribosomal protein s16	997.673	89.0415	-3.48602	0.000701377	0.0226419	yes
-	chr5:34059161-34059532	---NA---	2164.13	192.997	-3.48713	0.00105258	0.0307179	yes
GLB1	chr7:2965696-2967964	non-symbiotic hemoglobin class 1	87.0425	7.66086	-3.50614	0.00127043	0.0354342	yes
CIPK11	chr6:44541822-44543082	cbl-interacting serine threonine-protein	28.9616	2.51239	-3.52701	0.001875	0.0476826	yes
-	chr5:61329618-61330307	hypothetical protein PRUPE_ppa015169mg	106.689	9.22816	-3.53123	0.00121	0.0341364	yes
-	chr1:23875519-23875876	---NA---	284.229	24.5528	-3.53309	0.00151562	0.0406762	yes
Solyc11g020230.1	chr11:10541736-10544073	serine threonine-protein kinase-like protein ccr4-like	25.4394	2.18576	-3.54085	0.0012045	0.0340772	yes
Solyc08g062360.2	chr8:48169400-48171051	ankyrin repeat family protein	25.0045	2.14391	-3.54387	0.0016637	0.0437286	yes
Solyc12g045030.1	chr12:45864765-45865774	gluconate 5-dehydrogenase-like	202.758	17.227	-3.55701	0.000809567	0.0249336	yes
Solyc04g064530.1	chr4:54804948-54805971	PREDICTED: uncharacterized protein LOC101258062	55.5052	4.71564	-3.5571	0.00157712	0.04194	yes
Solyc07g063910.2	chr7:63472883-63473581	PREDICTED: uncharacterized protein LOC101264952	397.643	33.316	-3.57718	0.000713098	0.0227798	yes
-	chr4:45366219-45366828	---NA---	89.3031	7.40193	-3.59274	0.00142968	0.038986	yes
Solyc02g071620.2	chr2:35594737-35596912	zinc finger	91.4952	7.51517	-3.60582	0.000812004	0.024948	yes
Solyc02g022850.1	chr2:14916194-14917820	reticuline oxidase-like	45.4719	3.66419	-3.63341	0.000876888	0.02666	yes
Solyc03g031980.2	chr3:8748285-8751285	probable l-type lectin-domain containing receptor kinase -like	15.4016	1.22531	-3.65186	0.00145998	0.0397061	yes
Solyc07g042170.2	chr7:52508185-52509386	jasmonate zim-domain protein 1	309.339	24.5327	-3.65641	0.000873536	0.0265978	yes
-	chr3:49414955-49417243	---NA---	28.3308	2.22703	-3.66918	0.000810312	0.0249336	yes
Solyc10g018580.1	chr10:8697700-8697943	hypothetical chloroplast rf1	4340.6	336.671	-3.68848	0.000253275	0.00997914	yes
NCED1	chr7:61684845-61686663	9-cis-epoxycarotenoid dioxygenase	112.752	8.74074	-3.68925	0.00066376	0.0216679	yes
Solyc04g071030.1	chr4:55475866-55477150	u-box domain-containing protein	26.0384	2.01533	-3.69155	0.00149615	0.0404736	yes
Solyc10g079930.1	chr10:60702628-60703942	zeatin o-glucosyltransferase-like	33.3926	2.50768	-3.7351	0.000870029	0.0265307	yes
-	chr12:1455991-1456799	protein rotundifolia like 12	53.5505	3.98454	-3.74841	0.00110925	0.0321442	yes
-	chr10:32646103-32646378	---NA---	781.312	58.0977	-3.74935	0.000909415	0.0274061	yes
PTI6	chr6:44653699-44654446	ap2 erf domain-containing transcription factor	38.5662	2.8568	-3.75487	0.00155649	0.0415541	yes
Solyc06g050810.2	chr6:30083145-30084651	protein lurp-one-related 14-like	56.1099	4.13213	-3.7633	0.000751083	0.0236104	yes
Solyc02g083460.2	chr2:41436440-41440462	aspartic proteinase-like protein 1-like	59.5041	4.36468	-3.76904	0.000511575	0.0174553	yes
Solyc10g074740.1	chr10:57697519-57698119	calcium-binding protein cml42	219.492	16.0383	-3.77457	0.000469542	0.016434	yes
Solyc05g053010.1	chr5:62320693-62322766	l-type lectin-domain containing receptor kinase -like	59.4063	4.29178	-3.79097	0.000485932	0.0168915	yes
Solyc08g081230.1	chr8:61456634-61458026	btb poz domain-containing protein at5g41330-like	111.407	7.96791	-3.8055	0.000482463	0.0167996	yes
Solyc03g112700.1	chr3:57115376-57116369	PREDICTED: uncharacterized protein LOC101256758	21.9439	1.56469	-3.80987	0.00163561	0.0431571	yes
Solyc01g106390.2	chr1:86065692-86068605	glutamyl-trna reductase chloroplastic-like	32.0426	2.27074	-3.81876	0.000545115	0.0183841	yes
Solyc06g073050.2	chr6:41395981-41399877	nac domain ipr003441	81.4731	5.74679	-3.8255	0.000440974	0.0155949	yes
DDTFR10/A	chr5:61530246-61531344	ethylene response factor 5	134.161	9.45186	-3.82722	0.000425571	0.0151554	yes
Solyc01g005470.2	chr1:322627-324932	protein plant cadmium resistance 2-like	72.5882	5.10509	-3.82973	0.000869326	0.0265307	yes
Solyc05g009120.2	chr5:3244624-3248053	PREDICTED: uncharacterized protein LOC101249358	15.4823	1.08539	-3.83434	0.00174483	0.0451042	yes
Solyc10g009550.2	chr10:3669476-3674913	wrky transcription factor	37.5146	2.61559	-3.84224	0.00195139	0.0493173	yes
Solyc03g112340.1	chr3:56820716-56821913	e3 ubiquitin-protein ligase atl6-like	26.6337	1.85273	-3.84553	0.000966794	0.0286018	yes
Solyc11g010330.1	chr11:3405884-3407054	ring-h2 finger protein atl54-like	68.4997	4.71069	-3.86209	0.000387722	0.0142464	yes
Solyc06g083390.2	chr6:45091866-45094360	rpm1 interacting protein 4 transcript 2	198.262	13.5671	-3.86922	0.000808603	0.0249336	yes
Solyc07g007170.2	chr7:1927176-1928898	e3 ubiquitin-protein ligase ring1-like	181.458	12.3801	-3.87354	0.00035454	0.013374	yes
Solyc01g087800.2	chr1:74452784-74455148	subtilisin-like protease-like	43.7137	2.98008	-3.87466	0.000389477	0.0142692	yes
Solyc01g100010.2	chr1:81848943-81850943	f-box protein pp2-b15-like	16.0608	1.09242	-3.87795	0.00149816	0.0404741	yes
-	chr9:60519790-60519894	---NA---	76333.1	5174.13	-3.88292	0.00125463	0.0351054	yes
-	chr1:49149690-49149948	---NA---	895.03	60.3997	-3.88932	0.000929278	0.0277965	yes
Solyc05g050560.1	chr5:59857179-59858919	transcription factor bhlh13-like	35.1723	2.37123	-3.89074	0.000405438	0.0146692	yes
Solyc11g006720.1	chr11:1335551-1337261	transcription factor divaricata-like	94.1881	6.30547	-3.90087	0.000505634	0.0173564	yes
Solyc08g082210.2	chr8:62221338-62222646	ethylene-responsive transcription factor erf061-like	92.4286	6.17899	-3.9029	0.000379455	0.0140536	yes
Solyc10g005480.2	chr10:353239-354912	f-box protein skip27-like	97.7906	6.53226	-3.90404	0.000395138	0.0144125	yes
-	chr6:6389752-6390063	---NA---	1396.27	92.2803	-3.91941	0.000148163	0.0064489	yes
Solyc08g077760.2	chr8:58825184-58826115	---NA---	79.7728	5.26217	-3.92217	0.00137898	0.0379593	yes
Solyc12g088360.1	chr12:62214202-62215778	u-box domain-containing protein 4-like	36.577	2.41146	-3.92296	0.00112175	0.0323656	yes
Solyc03g007870.2	chr3:2399936-2401187	PREDICTED: uncharacterized protein LOC101263877	230.557	15.0823	-3.9342	0.000388156	0.0142464	yes
Solyc12g006970.1	chr12:1399105-1399318	---NA---	3807.22	246.427	-3.94951	0.000428839	0.0151938	yes
Solyc07g045100.1	chr7:55541313-55542963	aspartic proteinase nepenthesin-2-like	23.7376	1.53233	-3.95337	0.000672747	0.0218562	yes
Solyc05g050800.2	chr5:60131933-60136497	phosphoglycerate mutase-like protein	374.372	24.0969	-3.95756	0.00057935	0.0193297	yes
Solyc08g068710.1	chr8:55050980-55051685	tyramine n-feruloyltransferase 4 11-like	40.1895	2.58335	-3.9595	0.00153196	0.0410066	yes
Solyc04g079350.1	chr4:61465611-61466565	pheromone receptor-like protein	18.899	1.21159	-3.96333	0.0015657	0.0417451	yes
Solyc10g006130.1	chr10:863906-864572	ethylene responsive factor	221.46	14.166	-3.96654	0.000245963	0.0097476	yes
Solyc10g084000.1	chr10:63001704-63003208	PREDICTED: uncharacterized protein LOC101245601	11.3681	0.718101	-3.98466	0.00170363	0.0442639	yes
-	chr12:64949026-64950122	late embryogenesis abundant protein lea5-like	46.8565	2.95872	-3.98521	0.000707031	0.0227523	yes
Solyc10g018610.1	chr10:8752943-8753525	ribosomal protein l2	81.3587	5.08147	-4.00098	0.000721235	0.0229176	yes
Solyc01g009160.2	chr1:3172414-3173564	late embryogenesis abundant hydroxyproline-rich glycoprotein	34.0679	2.10372	-4.0174	0.000735605	0.0232675	yes
Solyc06g066420.2	chr6:38083408-38084214	PREDICTED: uncharacterized protein LOC101254600	124.723	7.66232	-4.0248	0.00033435	0.0126358	yes
CEMA	chr1:1858373-1859112	envelope membrane protein	98.3875	6.01205	-4.03255	0.000370556	0.01385	yes
Solyc05g041910.2	chr5:53328282-53331147	membrane protein	292.696	17.8182	-4.03798	0.000416279	0.0149026	yes
Solyc03g111100.1	chr3:55819961-55820894	PREDICTED: uncharacterized protein LOC101267981	39.7268	2.40898	-4.04362	0.000501183	0.0173036	yes
Solyc04g016230.2	chr4:7013159-7015136	zeatin o-glucosyltransferase-like	35.4761	2.1496	-4.04471	0.000321091	0.0122714	yes
Solyc09g011590.2	chr9:4866181-4867736	probable glutathione s-transferase-like	60.4446	3.64674	-4.05093	0.000395513	0.0144125	yes
Solyc10g009270.2	chr10:3259313-3261680	transcription factor myc2-like	22.9456	1.38427	-4.05102	0.000660187	0.0215859	yes
SBT4B	chr1:74463597-74466208	subtilisin-like protease-like	9.60434	0.578519	-4.05325	0.000797942	0.0247669	yes
Solyc11g045440.1	chr11:37814650-37818949	atp synthase subunit alpha	435.665	25.9931	-4.06702	0.000271146	0.0106626	yes
RCR3	chr2:36644113-36645492	cysteine protease	15.5609	0.924797	-4.07264	0.000967434	0.0286018	yes
Solyc02g090490.2	chr2:46594533-46596748	patatin group a-3-like	26.7677	1.58061	-4.08194	0.000378948	0.0140536	yes
Solyc06g060680.1	chr6:35097285-35098164	inactive serine threonine-protein kinase at1g67470-like	44.1646	2.60379	-4.08421	0.000534631	0.0181205	yes
Solyc11g006030.1	chr11:840423-841716	u-box domain-containing protein 21-like	11.6863	0.680128	-4.10286	0.00130547	0.0362294	yes
-	chr4:9787260-9787511	---NA---	738.396	42.7615	-4.11001	0.00104324	0.0305326	yes
Solyc01g087810.2	chr1:74457666-74460205	subtilisin-like protease-like	12.5583	0.721168	-4.12216	0.000511476	0.0174553	yes
Solyc06g068460.2	chr6:38823796-38825771	wrky transcription factor 1	167.197	9.58226	-4.12504	0.000216943	0.00880303	yes
Solyc04g012050.2	chr4:4376145-4378819	ethylene-responsive transcription factor abr1-like	8.48196	0.48572	-4.1262	0.00193745	0.0490869	yes
Solyc01g066430.2	chr1:66714714-66716016	ring-h2 finger protein atl2-like	77.1616	4.40533	-4.13056	0.000171055	0.00727761	yes
Solyc04g007390.2	chr4:1078944-1081171	probable serine threonine-protein kinase at1g18390-like	30.7032	1.75021	-4.13279	0.000962354	0.0286018	yes
Solyc05g016060.2	chr5:14383638-14385313	---NA---	76.7232	4.36744	-4.1348	0.000414913	0.0148799	yes
Solyc03g095770.2	chr3:50421317-50423492	probable wrky transcription factor 70-like	46.9432	2.66408	-4.13921	0.000326287	0.0124233	yes
Solyc07g063410.2	chr7:63107438-63109016	nac domain ipr003441	49.2611	2.79446	-4.13981	0.000236208	0.00941595	yes
Solyc08g077020.1	chr8:58133485-58133857	PREDICTED: uncharacterized protein LOC101266965	169.443	9.60251	-4.14125	0.000589144	0.0195773	yes
Solyc07g053740.1	chr7:59491418-59492096	ethylene-responsive element binding protein	341.469	19.1643	-4.15526	0.000108156	0.00500713	yes
-	chr5:6265987-6267271	---NA---	20.1274	1.12927	-4.15569	0.000716026	0.0228254	yes
Solyc01g109090.2	chr1:87902443-87902908	---NA---	713.527	39.9474	-4.15879	0.000142022	0.00620814	yes
Solyc08g068600.2	chr8:54940070-54942182	histidine decarboxylase-like	38.4752	2.12831	-4.17615	0.000247411	0.009767	yes
-	chr5:44265800-44266240	---NA---	52.9785	2.90625	-4.18817	0.00167205	0.0438349	yes
-	chr4:27174130-27174203	---NA---	221770	12044.3	-4.20264	0.00168619	0.0440921	yes
TWI1	chr1:86993486-86995355	immediate-early salicylate-induced glucosyltransferase	211.967	11.4786	-4.20682	0.000232557	0.00930684	yes
Solyc02g070040.1	chr2:34408880-34409906	ethylene-responsive nuclear protein	26.3118	1.42403	-4.20765	0.000579797	0.0193297	yes
FSM1	chr10:48253108-48254449	sant myb domain protein	45.0276	2.43383	-4.20951	0.000979821	0.0288842	yes
Solyc08g006320.2	chr8:985012-986480	wrky transcription factor 11	280.799	15.1668	-4.21055	0.000134176	0.00590727	yes
-	chr10:43999073-43999379	---NA---	813.003	43.8872	-4.21139	0.000118751	0.00538744	yes
WRKY3	chr1:78600552-78602865	wrky transcription factor	311.426	16.771	-4.21485	0.000301265	0.0116227	yes
-	chr3:19813010-19816377	---NA---	7.10679	0.382679	-4.21499	0.000594073	0.0196769	yes
Solyc10g085030.1	chr10:63683477-63684077	heme-binding-like protein chloroplastic-like	457.728	24.5743	-4.21927	0.00010122	0.00473989	yes
Solyc01g008620.2	chr1:2700727-2702463	acidic class ii -beta-glucanase precursor	22.7642	1.22012	-4.22167	0.000584707	0.0194616	yes
CHI3	chr2:41128831-41129990	class ii chitinase	112.188	6.00088	-4.2246	0.000127933	0.00567756	yes
CCOAOMT	chr2:48750641-48751998	caffeoyl- o-methyltransferase	36.8919	1.95064	-4.24128	0.00039372	0.0143987	yes
SP5G	chr5:63036303-63038329	flowering locus t-like protein	45.2921	2.39284	-4.24246	0.000411859	0.0148225	yes
Solyc11g010250.1	chr11:3317087-3317513	af211540_1avr9 cf-9 rapidly elicited protein 75	381.286	20.0595	-4.24852	0.000124506	0.0055863	yes
Solyc01g087980.2	chr1:74589487-74596854	protein chloroplastic-like	50.4863	2.6544	-4.24943	0.000404653	0.0146669	yes
Solyc10g008730.2	chr10:2802326-2803208	PREDICTED: uncharacterized protein LOC101255929	334.926	17.5158	-4.25711	0.000158111	0.00682354	yes
Solyc10g055760.1	chr10:52871390-52872402	nac domain ipr003441	50.9584	2.64543	-4.26775	0.000276036	0.010834	yes
HSC70.3	chr4:3894917-3898067	heat shock	17.447	0.900452	-4.27618	0.000204573	0.00840151	yes
Solyc00g025290.1	chr0:12269557-12270043	uncharacterized mitochondrial protein g00660-like	33.408	1.72392	-4.27643	0.00179562	0.0461003	yes
HSP17.4	chr8:48122172-48122945	cytosolic class ii small heat shock protein hct2	34.549	1.7823	-4.27683	0.00049877	0.0172495	yes
-	chr8:51687821-51688113	photosystem i assembly protein ycf3	1459.64	75.2616	-4.27755	5.21e-05	0.00273702	yes
Solyc04g082500.2	chr4:63746024-63750192	probable serine threonine-protein kinase chloroplastic-like	30.3574	1.55512	-4.28694	0.00021084	0.00860683	yes
Solyc04g074000.2	chr4:57617786-57621291	probable lrr receptor-like serine threonine-protein kinase at4g08850-like	24.9088	1.27469	-4.28844	0.000140888	0.00617181	yes
Solyc01g098910.2	chr1:81036548-81040755	peroxisomal adenine nucleotide carrier 1	79.8471	4.0729	-4.29311	0.000119655	0.00540437	yes
-	chr2:5030049-5030318	---NA---	294.041	14.9576	-4.29707	0.00171509	0.0444484	yes
Solyc08g076860.2	chr8:57934690-57936808	zinc-binding protein	253.692	12.9047	-4.29711	0.000114832	0.0052683	yes
Solyc01g079530.2	chr1:71102397-71104995	e3 ubiquitin-protein ligase march3	98.8262	5.0263	-4.29732	0.000127445	0.00567291	yes
Solyc08g008300.1	chr8:2722841-2724589	ethylene-responsive transcription factor erf061-like	17.9938	0.913511	-4.29994	0.000506121	0.0173564	yes
Solyc07g055710.2	chr7:60972387-60973952	heat shock factor	6.91741	0.350777	-4.30161	0.00143261	0.0390137	yes
-	chr10:39361223-39362945	cell wall-associated hydrolase	234.508	11.7337	-4.32092	0.000132442	0.00585216	yes
Solyc01g087020.2	chr1:73702805-73703427	---NA---	87.2721	4.33009	-4.33305	0.000413394	0.0148516	yes
Solyc02g078660.2	chr2:37901790-37906221	PREDICTED: uncharacterized protein At4g04980-like	5.72161	0.283587	-4.33456	0.000556951	0.0187213	yes
Solyc04g005480.1	chr4:323320-323833	PREDICTED: uncharacterized protein LOC101251569	232.674	11.5238	-4.33562	0.000107986	0.00500713	yes
Solyc10g011740.2	chr10:3983197-3987001	ubiquitin-conjugating enzyme e2 28-like	369.09	18.2555	-4.33757	9.51e-05	0.00452802	yes
Solyc02g089630.2	chr2:45957681-45960380	proline dehydrogenase mitochondrial-like	5.79565	0.28367	-4.35268	0.00136211	0.0375456	yes
Solyc05g009610.1	chr5:3812035-3813073	probable carboxylesterase 6-like	25.1288	1.21606	-4.36906	0.000541102	0.018279	yes
Solyc02g093230.2	chr2:48740022-48741407	caffeoyl- o-methyltransferase	126.623	6.0865	-4.37878	8.57e-05	0.00416544	yes
Solyc08g077560.2	chr8:58707460-58712126	probable receptor-like protein kinase at5g47070-like	73.5414	3.52028	-4.38479	0.000884056	0.0267825	yes
Solyc06g066370.2	chr6:38062110-38065102	double wrky type transfactor	186.521	8.89843	-4.38964	0.00012755	0.00567291	yes
Solyc10g050680.1	chr10:45825633-45832992	---NA---	35.1656	1.63821	-4.42397	0.000940967	0.0280637	yes
CATHDINH	chr3:54515538-54516201	cathepsin d inhibitor	1609.99	74.7517	-4.4288	0.000167482	0.00719747	yes
Solyc05g050380.2	chr5:59633060-59638699	cyclic nucleotide-gated ion channel 1-like	35.3584	1.63378	-4.43577	0.00169495	0.0441511	yes
Solyc02g080890.2	chr2:39569093-39571649	wrky transcription factor 6-like	8.49836	0.390658	-4.4432	0.000653687	0.0214077	yes
Solyc03g078360.1	chr3:44266188-44268567	g-type lectin s-receptor-like serine threonine-protein kinase rlk1-like	4.13031	0.189249	-4.44789	0.001245	0.0349321	yes
Solyc11g010280.1	chr11:3357257-3357449	---NA---	10179.7	465.084	-4.45207	2.52e-05	0.0014618	yes
Solyc08g075540.2	chr8:56875963-56879742	alternative oxidase 1a	228.837	10.4443	-4.45354	0.000330617	0.012518	yes
Solyc06g060690.2	chr6:35101220-35102882	serine-threonine protein plant-	45.5744	2.07815	-4.45485	0.000111432	0.00513544	yes
Solyc05g052520.2	chr5:61892747-61895062	probable protein phosphatase 2c 25-like	34.8567	1.57995	-4.46348	9.97e-05	0.00469053	yes
Solyc07g041610.1	chr7:50893971-50899397	PREDICTED: uncharacterized protein LOC101265850	20.3749	0.92284	-4.46457	0.000290638	0.0112553	yes
-	chr4:53658789-53659229	---NA---	64.331	2.90625	-4.46828	0.000726399	0.023012	yes
Solyc09g082870.1	chr9:63946248-63949485	calcium-transporting atpase plasma membrane-type-like	12.9611	0.585101	-4.46936	0.000147974	0.0064489	yes
Solyc02g083850.2	chr2:41690031-41695031	calcium-dependent protein kinase	18.1184	0.814223	-4.47589	0.000186219	0.00776686	yes
-	chr5:7947988-7956878	---NA---	26.2146	1.16389	-4.49334	0.000472237	0.0164999	yes
-	chr7:58039987-58040389	---NA---	93.0056	4.098	-4.50433	0.000480173	0.0167485	yes
Solyc04g005050.1	chr4:47515-48619	metalloendoproteinase 1	66.3234	2.88847	-4.52114	9.7e-05	0.00458359	yes
LOXD	chr3:64271709-64276163	lipoxygenase 2	155.672	6.77334	-4.5225	0.000104944	0.00489177	yes
CRTR-B2	chr3:2447871-2450289	beta-carotene hydroxylase 2	16.1179	0.698128	-4.52903	0.000428888	0.0151938	yes
Solyc08g028780.1	chr8:20863209-20864229	PREDICTED: uncharacterized protein LOC101262938	22.0984	0.950544	-4.53905	0.000403323	0.0146447	yes
Solyc02g012000.1	chr2:5034103-5034506	f0f1 atp synthase subunit alpha	164.178	7.05292	-4.5409	0.000858625	0.0262616	yes
NDHG	chr3:6211092-6211623	nadh dehydrogenase subunit 6	90.2633	3.86403	-4.54596	0.000285098	0.0111041	yes
-	chr8:7906801-7909284	---NA---	10.9765	0.465369	-4.5599	0.000241688	0.00961559	yes
Solyc11g063600.1	chr11:46722768-46723963	ribosomal protein s10	36.5635	1.54965	-4.56039	0.00181264	0.0463402	yes
EP5C	chr1:85115111-85116901	peroxidase precursor	14.5649	0.616549	-4.56213	0.000455256	0.0160165	yes
-	chr12:39745854-39745990	---NA---	503326	21248.2	-4.56608	1.61e-05	0.00099576	yes
Solyc03g113980.2	chr3:58090108-58093514	uncharacterized loc101211405	11.1269	0.468764	-4.56905	0.0019052	0.0483902	yes
Solyc02g079570.2	chr2:38670743-38674646	g-type lectin s-receptor-like serine threonine-protein kinase b120-like	34.9395	1.4657	-4.5752	4.73e-05	0.00250272	yes
Solyc09g005000.1	chr9:6032-8057	lectin-domain containing receptor kinase -like	14.7569	0.615397	-4.58373	0.00018645	0.00776686	yes
-	chr6:35437290-35437541	---NA---	457.102	18.8946	-4.59647	0.000894291	0.0270278	yes
Solyc02g080280.1	chr2:39126990-39131399	nadh dehydrogenase subunit 1	170.432	6.99793	-4.60612	7.33e-05	0.00363352	yes
Solyc07g052220.1	chr7:58041493-58041919	---NA---	104.518	4.2565	-4.61795	0.000227483	0.00913971	yes
CYP707A2	chr8:477230-479683	abscisic acid 8 -hydroxylase 1-like	42.986	1.73848	-4.62797	6.69e-05	0.00339692	yes
-	chr8:2758900-2759674	---NA---	20.1012	0.809422	-4.63425	0.000666609	0.0217164	yes
Solyc04g071770.2	chr4:56338948-56340665	ap2 erf domain-containing transcription factor	8.58556	0.345175	-4.63651	0.000490788	0.0170313	yes
-	chr7:38732102-38732275	---NA---	1910.87	76.4972	-4.64268	0.00158534	0.0420486	yes
PIP1	chr2:36690626-36692270	cysteine protease	29.6656	1.186	-4.64461	0.000116328	0.00531791	yes
ASC-1	chr3:58592691-58594435	lag1 longevity assurance homolog 3-like	16.8786	0.671118	-4.65249	0.000385103	0.0142369	yes
Solyc03g094160.2	chr3:49508931-49512210	metacaspase family protein	51.1304	2.02422	-4.65874	5.53e-05	0.00288269	yes
-	chr1:84583491-84585138	hypothetical protein VITISV_031525	3.5481	0.140398	-4.65945	0.00196638	0.0496346	yes
Solyc07g006280.2	chr7:1069323-1072745	senescence-associated protein	933.844	36.9287	-4.66037	0.000316453	0.0121284	yes
-	chr3:23171693-23172021	---NA---	279.289	10.9343	-4.67483	0.000167104	0.00719643	yes
-	chr4:36984209-36984363	metallocarboxypeptidase inhibitor	51392.9	2005.58	-4.67948	4.78e-06	0.00036103	yes
Solyc10g081980.1	chr10:62218430-62223520	hin1-like protein	123.354	4.79241	-4.68591	0.00018645	0.00776686	yes
-	chr9:14238107-14238288	---NA---	3852.53	149.659	-4.68605	0.000279903	0.0109436	yes
Solyc09g005560.2	chr9:386227-387708	trihelix transcription factor gt-3b-like	7.13806	0.277251	-4.68627	0.0010029	0.0293944	yes
-	chr10:34980224-34980538	1211235u orf 154	502.262	19.3597	-4.69731	6.76e-05	0.00341611	yes
Solyc01g109720.2	chr1:88365647-88367749	haloacetate dehalogenase h-1-like	6.07622	0.234207	-4.69732	0.00124923	0.0350024	yes
-	chr10:60993968-60994110	---NA---	4768.81	182.885	-4.70462	0.00150116	0.0404995	yes
-	chr9:10572458-10572585	---NA---	16120.1	617.285	-4.70678	0.000513237	0.0174827	yes
Solyc03g120990.2	chr3:63268131-63273261	nadp-dependent malic chloroplastic-like	15.2613	0.582488	-4.7115	0.00010967	0.00506571	yes
Solyc03g033840.2	chr3:9723952-9726891	probable mitochondrial chaperone bcs1-a-like	12.9098	0.491303	-4.71571	0.000181176	0.00767266	yes
Solyc02g084890.1	chr2:42528425-42532105	disease resistance rpp13-like protein 4	20.1461	0.764817	-4.71924	0.000994322	0.0291849	yes
Solyc01g079940.2	chr1:71605614-71607811	basic 7s globulin-like	87.6386	3.31804	-4.72316	3.2e-05	0.00177341	yes
Solyc02g083360.1	chr2:41381308-41381689	PREDICTED: uncharacterized protein At4g08330, chloroplastic-like	119.709	4.52397	-4.7258	0.000302675	0.011655	yes
Solyc12g006840.1	chr12:1254396-1257951	g-type lectin s-receptor-like serine threonine-protein kinase ces101-like	2.79668	0.105558	-4.72761	0.00116134	0.0331789	yes
Solyc06g008620.1	chr6:2517511-2519494	tolb-related protein	17.9761	0.678179	-4.72827	0.000123517	0.00555416	yes
Solyc04g074830.1	chr4:58341225-58342242	clathrin assembly protein at4g40080-like	35.1632	1.31849	-4.73711	0.000200862	0.00828252	yes
Solyc11g056250.1	chr11:43070199-43072173	atp synthase subunit alpha	920.631	34.2424	-4.74877	0.000596674	0.019699	yes
Solyc06g074620.2	chr6:42542856-42544018	PREDICTED: uncharacterized protein LOC101246727	9.07261	0.337179	-4.74993	0.00118009	0.0335265	yes
Solyc01g007020.2	chr1:1576696-1578207	e3 ubiquitin-protein ligase pub23-like	37.8919	1.40032	-4.75806	6.32e-05	0.00322507	yes
Solyc06g076050.2	chr6:43613627-43616215	e3 ubiquitin-protein ligase xbat31	71.4466	2.64027	-4.75811	2.69e-05	0.00153322	yes
Solyc12g005340.1	chr12:211228-214404	gras family transcription factor	95.5298	3.52263	-4.76123	0.00142444	0.0389692	yes
Solyc09g015770.2	chr9:10987957-10989890	wrky transcription factor	79.2588	2.91197	-4.76651	3.54e-05	0.00194561	yes
Solyc02g083200.2	chr2:41264333-41266150	ribosomal protein s10	52.5092	1.92653	-4.7685	0.000189449	0.00784363	yes
Solyc07g048060.1	chr7:56563948-56564464	membrane protein	33.8609	1.2418	-4.76911	0.000713475	0.0227798	yes
Solyc02g073580.1	chr2:36326015-36326675	transcription factor-related protein	393.74	14.4115	-4.77195	1.32e-05	0.000843489	yes
Solyc11g017270.1	chr11:8140405-8143583	leucine-rich repeat receptor-like tyrosine-protein kinase at2g41820-like	48.0001	1.73096	-4.7934	2.8e-05	0.00158661	yes
Solyc10g049630.1	chr10:41774875-41777511	probable protein phosphatase 2c 63-like	82.5643	2.96773	-4.79808	2.69e-05	0.00153322	yes
Solyc04g079250.2	chr4:61361988-61363939	patatin group a-3-like	42.5178	1.52083	-4.80514	6.82e-05	0.00342745	yes
-	chr11:12016012-12016294	---NA---	2540.42	90.7216	-4.80748	4.85e-06	0.000364227	yes
-	chr4:52024907-52025106	copia-like polyprotein	1624.73	57.7871	-4.81331	0.000504508	0.0173564	yes
Solyc03g098730.1	chr3:54454022-54454763	kunitz-type protease partial	204.493	7.26411	-4.81512	1.98e-05	0.00119032	yes
-	chr1:58552336-58552720	rna polymerase beta subunit	318.971	11.3003	-4.81899	4.01e-05	0.00216442	yes
-	chr10:45266465-45266931	---NA---	51.5768	1.80349	-4.83786	0.000408036	0.014737	yes
Solyc03g115610.2	chr3:59310814-59314687	probable lrr receptor-like serine threonine-protein kinase at1g74360-like	5.43902	0.188595	-4.84999	0.00018586	0.00776686	yes
-	chr8:28407596-28407682	---NA---	78948.6	2736.07	-4.85073	0.000748881	0.0235776	yes
YCF4	chr1:1857129-1857693	photosystem i assembly protein ycf4	88.4999	3.05606	-4.85593	0.000100541	0.00471892	yes
-	chr6:689276-689566	conserved hypothetical protein	127.236	4.34807	-4.87099	0.00117618	0.033462	yes
Solyc07g021380.1	chr7:17541561-17541927	atp synthase cf0 b subunit	252.024	8.48613	-4.89231	5.25e-05	0.00274891	yes
Solyc03g120260.2	chr3:62763738-62766058	coatomer subunit beta -2-like	17.4729	0.585882	-4.89836	0.000206275	0.00843739	yes
THT1-3	chr8:55078742-55079438	tyramine n-feruloyltransferase 4 11-like	21.9386	0.730527	-4.90839	0.000564709	0.0189508	yes
Solyc00g231780.1	chr0:19656546-19657203	nadh dehydrogenase 18 kda subunit	117.815	3.90995	-4.91322	0.000628818	0.0206597	yes
Solyc00g095860.1	chr0:15591226-15591898	1-aminocyclopropane-1-carboxylate synthase	48.9173	1.61926	-4.91694	0.00012064	0.00543683	yes
Solyc01g079600.2	chr1:71215156-71218914	PREDICTED: uncharacterized protein LOC101246277	73.398	2.42567	-4.91929	1.26e-05	0.00081027	yes
Solyc06g071810.1	chr6:40623952-40625830	leucine-rich repeat receptor-like serine threonine tyrosine-protein kinase sobir1-like	88.8572	2.93565	-4.91973	1.52e-05	0.000950134	yes
Solyc07g006890.1	chr7:1747020-1748529	cytochrome p450 94a1-like	170.148	5.60791	-4.92318	1.23e-05	0.00080532	yes
Solyc00g019730.1	chr0:11782542-11782983	cytochrome oxidase subunit 3	51.2087	1.67847	-4.93117	0.000498565	0.0172495	yes
Solyc07g008140.2	chr7:2848063-2849548	blue copper protein	8.73765	0.286354	-4.93137	0.000964225	0.0286018	yes
-	chr8:4476815-4476984	---NA---	4620.98	150.545	-4.93993	0.000217915	0.00880739	yes
HCR2-0B Leucine-rich repeat	chr6:2161343-2164746	disease resistance protein	6.68092	0.217138	-4.94337	0.0002045	0.00840151	yes
Solyc01g017300.1	chr1:23934629-23936249	photosystem i p700 apoprotein a1	9.23709	0.299023	-4.94911	0.000925587	0.0277601	yes
Solyc04g025650.2	chr4:22160293-22164784	fad-dependent urate hydroxylase-like	132.926	4.29708	-4.95112	8.73e-05	0.00420222	yes
Solyc10g086280.1	chr10:64482820-64484140	metal ion binding	298.616	9.61808	-4.9564	1.06e-05	0.000712058	yes
Solyc07g026910.1	chr7:32433020-32433565	nadh dehydrogenase subunit 6	68.3155	2.18827	-4.96435	0.000247323	0.009767	yes
Solyc07g043250.1	chr7:54233377-54233860	---NA---	18.3724	0.58755	-4.96669	0.00165607	0.0435841	yes
Solyc01g087590.2	chr1:74304468-74310198	polyamine oxidase 1-like	86.6335	2.76821	-4.9679	0.000118502	0.00538744	yes
Solyc02g011990.1	chr2:5025170-5027356	photosystem ii di q protein	117.202	3.74002	-4.96981	3.92e-05	0.00212975	yes
Solyc02g089900.1	chr2:46162354-46164292	lysm domain receptor-like kinase 4-like	94.8088	3.01491	-4.97483	1.24e-05	0.000810097	yes
-	chr1:66000445-66000567	maturase k	53684.9	1706.35	-4.97553	2.65e-05	0.0015219	yes
Solyc03g080190.2	chr3:45625440-45630380	flavonoid biosynthesis oxidoreductase protein	56.6677	1.78362	-4.98965	2.45e-05	0.00142988	yes
Solyc03g093550.1	chr3:48374207-48374933	ethylene-responsive transcription factor 5-like	139.32	4.37846	-4.99184	1.26e-05	0.00081027	yes
Solyc03g026230.1	chr3:8046836-8048420	multidrug resistance	24.6018	0.766705	-5.00395	7.72e-05	0.00379958	yes
Solyc12g037940.1	chr12:33664360-33665331	rna polymerase beta partial	25.0543	0.780434	-5.00464	0.00148004	0.0401443	yes
-	chr10:45420798-45421575	---NA---	481.296	14.9353	-5.01013	1.33e-05	0.000848922	yes
MPK3	chr6:192234-195321	mitogen-activated protein kinase 3	491.548	15.2453	-5.0109	2.44e-05	0.00142988	yes
-	chr9:1549982-1550745	PREDICTED: uncharacterized protein LOC101246979	11.9207	0.366967	-5.02168	0.000798086	0.0247669	yes
Solyc07g006480.2	chr7:1259217-1261525	probably inactive leucine-rich repeat receptor-like protein kinase at5g48380-like	53.9024	1.63406	-5.04381	0.000884862	0.0267825	yes
AADC1B	chr8:54949153-54951310	histidine decarboxylase-like	13.0707	0.395873	-5.04516	0.000119025	0.00538788	yes
Solyc09g050020.1	chr9:32149080-32150223	apocytochrome b	13.2939	0.399432	-5.05667	0.000358201	0.0134623	yes
Solyc08g028910.1	chr8:21741334-21741964	rna polymerase beta subunit	9.43061	0.282161	-5.06276	0.001681	0.0440128	yes
Solyc02g064680.2	chr2:30333567-30339094	calcium-transporting atpase plasma membrane-type-like	215.359	6.3871	-5.07543	3.31e-05	0.00182969	yes
Solyc03g118810.1	chr3:61676280-61676775	calcium-binding allergen ole e 8-like	344.953	10.1998	-5.07978	8.85e-06	0.000611442	yes
-	chr12:1281393-1281838	photosystem ii protein i	1010	29.7427	-5.08568	4.21e-06	0.000324618	yes
Solyc01g058490.1	chr1:59681369-59682713	rrna intron-encoded homing endonuclease	672.99	19.805	-5.08665	1.59e-05	0.00098454	yes
Solyc10g081040.1	chr10:61543312-61543900	uncharacterized loc101211486	137.356	4.01401	-5.09673	2.85e-05	0.00160151	yes
ACCD	chr1:1854313-1856231	acetyl- carboxylase beta subunit	48.4793	1.4165	-5.09696	1.5e-05	0.000942478	yes
Solyc06g074420.1	chr6:42443319-42444777	cytochrome p450	11.8457	0.345692	-5.09873	0.000187467	0.00779327	yes
TSRF1	chr9:64891311-64892034	ap2 erf domain-containing transcription factor	221.678	6.4615	-5.10045	7.05e-06	0.000500491	yes
Solyc04g074030.2	chr4:57634412-57637663	probable lrr receptor-like serine threonine-protein kinase at4g08850-like	9.71022	0.282355	-5.10392	6.75e-05	0.00341611	yes
-	chr9:61835628-61836063	---NA---	23.5928	0.685919	-5.10417	0.00118785	0.0336999	yes
Solyc05g016130.1	chr5:14607369-14607621	photosystem i assembly protein ycf3	209.815	6.09477	-5.1054	0.0012716	0.0354342	yes
-	chr10:41893577-41895684	---NA---	1.83263	0.0531297	-5.10825	0.00152033	0.040749	yes
Solyc07g053550.1	chr7:59297757-59298204	glutaredoxin-c9-like isoform 1	98.0403	2.81335	-5.12301	8.75e-05	0.00420508	yes
Solyc11g044610.1	chr11:35988350-35991910	cell wall-associated hydrolase	89.2241	2.55467	-5.12622	6.82e-05	0.00342745	yes
CHLN	chr1:82262051-82263464	nicotianamine synthase	99.5236	2.84005	-5.13105	0.000703217	0.0226654	yes
Solyc01g102840.2	chr1:83291990-83297153	leucine-rich repeat-containing	58.1407	1.6516	-5.13761	8.36e-06	0.000580908	yes
Solyc01g018060.1	chr1:27328722-27328884	ribosomal protein s7	6264.65	177.083	-5.14474	7.39e-05	0.00365463	yes
Solyc06g072540.1	chr6:41134118-41134445	atp synthase cf1 alpha subunit	1521.39	42.8161	-5.15109	2.01e-06	0.000171929	yes
-	chr12:31209148-31209729	cytochrome p450 liketbp	916.523	25.0941	-5.19075	4.13e-06	0.000319666	yes
Solyc06g074590.1	chr6:42533733-42534145	hypothetical chloroplast rf2	121.586	3.31678	-5.19605	0.000926699	0.0277601	yes
Solyc08g007460.2	chr8:2031767-2034424	lipid transfer-like protein vas	45.0449	1.22653	-5.19871	6.93e-05	0.00346801	yes
Solyc05g016310.1	chr5:15493539-15495120	aspartic proteinase nepenthesin-2-like	8.55715	0.230569	-5.21386	0.000216302	0.00879455	yes
Solyc10g075150.1	chr10:58198182-58199391	non-specific lipid-transfer protein 2-like isoform 2	63.552	1.70646	-5.21886	0.000748447	0.0235776	yes
Solyc05g050350.1	chr5:59607900-59613369	cyclic nucleotide-gated ion channel 1-like	7.05721	0.188862	-5.22369	0.000219659	0.0088428	yes
Solyc03g111290.1	chr3:55958988-55960473	cytochrome p450 94a1-like	21.0307	0.560381	-5.22994	4.35e-05	0.00232777	yes
Solyc01g107290.2	chr1:86643324-86648021	ring-h2 finger protein	138.288	3.68195	-5.23106	1.54e-05	0.000960565	yes
-	chr9:59591502-59591636	---NA---	113424	3015.14	-5.23336	4.33e-07	4.5e-05	yes
Solyc00g013180.1	chr0:10689875-10691222	nadh dehydrogenase subunit 4	49.8142	1.30076	-5.25913	0.00016961	0.00727337	yes
Solyc09g075920.1	chr9:63045273-63047634	g-type lectin s-receptor-like serine threonine-protein kinase rlk1-like	12.7229	0.331372	-5.26283	4.34e-05	0.00232777	yes
TFHS1	chr9:62481769-62483310	late embryogenesis abundant protein lea5-d	2048.26	53.031	-5.27142	1.97e-05	0.00119021	yes
Solyc08g080290.2	chr8:60773585-60774903	dehydration-responsive element-binding protein	7.38626	0.190496	-5.27701	0.000590473	0.0195895	yes
-	chr11:2007402-2007835	orf3 gene product	985.268	25.3802	-5.27874	2.2e-06	0.00018413	yes
-	chr7:7921182-7921285	---NA---	84970.6	2187.27	-5.27976	4.44e-05	0.00236907	yes
Solyc11g068620.1	chr11:50350575-50352818	nac domain-containing protein 90-like	30.1686	0.771743	-5.28878	7.09e-05	0.00352982	yes
ERF3	chr10:3130027-3130696	ethylene response factor 3	118.774	3.00295	-5.30569	1.34e-05	0.000850988	yes
Solyc07g007130.1	chr7:1887073-1887550	stress induced protein	151.205	3.81038	-5.31043	1.64e-05	0.00100975	yes
Solyc10g008350.2	chr10:2483666-2484470	---NA---	1028.88	25.9252	-5.31057	2.77e-06	0.000223992	yes
Solyc11g005630.1	chr11:483095-485429	g-type lectin s-receptor-like serine threonine-protein kinase rlk1-like	47.1617	1.18593	-5.31353	5.33e-06	0.000394942	yes
Solyc08g044280.1	chr8:30706699-30706894	PREDICTED: uncharacterized protein LOC101258881	938.946	23.5806	-5.31537	0.000798815	0.0247669	yes
-	chr9:56539941-56540265	---NA---	54.5697	1.35603	-5.33064	0.000956333	0.0284803	yes
Solyc10g076480.1	chr10:58796632-58799613	ammonium transporter	9.89063	0.244897	-5.33582	0.0015434	0.0412586	yes
Solyc12g055710.1	chr12:47038934-47039699	ring-h2 finger protein atl3-like	7.90537	0.194633	-5.344	0.0009132	0.0274769	yes
-	chr1:71612190-71618039	ty3 gypsy retrotransposon protein	5.80888	0.142725	-5.34695	2.67e-05	0.00152749	yes
Solyc02g077420.2	chr2:36938526-36940052	phospholipase a1-iigamma-like	21.4781	0.525434	-5.35321	3.6e-05	0.00196778	yes
Solyc00g021630.1	chr0:11968647-11969301	nadh dehydrogenase subunit 6	56.195	1.37408	-5.35391	5.84e-05	0.00301185	yes
Solyc09g075890.2	chr9:63027201-63029749	protein	130.711	3.19444	-5.35467	3.16e-05	0.00176103	yes
LE-ACS1A	chr8:61737927-61740577	1-aminocyclopropane-1-carboxylate synthase	78.0982	1.89631	-5.36402	4.79e-06	0.00036103	yes
Solyc02g062550.2	chr2:28853139-28855308	probable mitochondrial chaperone bcs1-a-like	49.1194	1.1907	-5.36642	6.22e-06	0.000451025	yes
Solyc01g111980.2	chr1:89876787-89879583	lysine histidine transporter-like 8-like	389.807	9.4108	-5.3723	9.13e-06	0.000628512	yes
Solyc01g105650.2	chr1:85512688-85514504	probable 2-oxoglutarate fe -dependent dioxygenase-like	4.40732	0.105897	-5.37916	0.000769268	0.0240706	yes
Solyc04g077270.2	chr4:59836298-59839484	g-type lectin s-receptor-like serine threonine-protein kinase at4g27290-like	80.5154	1.93429	-5.37939	3.09e-06	0.000245977	yes
Solyc00g125990.1	chr0:16638275-16638920	nadh-ubiquinone plastoquinone (complex i) protein	30.7381	0.738167	-5.37994	0.000183072	0.00770489	yes
-	chr6:42530013-42530256	maturase partial	4224.36	101.434	-5.38012	7.94e-07	7.63e-05	yes
-	chr2:14476422-14476516	---NA---	43196.7	1030.92	-5.38891	0.000399783	0.0145421	yes
Solyc01g067020.2	chr1:67742341-67746792	probable inactive receptor kinase at1g48480	19.2398	0.457172	-5.39521	2.27e-05	0.00134909	yes
Solyc01g109710.2	chr1:88361511-88364324	universal stress protein a-like protein	129.309	3.06115	-5.40061	4.46e-06	0.000341565	yes
Solyc04g054950.2	chr4:52630750-52632145	tropinone reductase homolog	6.12434	0.144275	-5.40766	0.000721059	0.0229176	yes
Solyc05g032830.1	chr5:44850784-44850952	---NA---	958.014	22.3079	-5.42442	0.00179152	0.0460773	yes
Solyc11g051170.1	chr11:42795838-42796343	atp synthase cf1 alpha subunit	1557.65	36.1878	-5.42773	2.02e-06	0.000171929	yes
Solyc03g083470.2	chr3:46904469-46906666	probable receptor-like protein kinase at5g39030-like	19.5057	0.452045	-5.43129	2.03e-05	0.00121697	yes
PSBI	chr2:22145158-22145392	photosystem ii protein i	1006.41	23.2221	-5.43758	8.33e-05	0.00406169	yes
Solyc11g050770.1	chr11:41129929-41130894	photosystem ii reaction center protein z-like	1231.42	28.3806	-5.43927	0.000205718	0.00843155	yes
WFI1	chr3:61025936-61031702	nadph oxidase	180.902	4.13969	-5.44955	7.03e-06	0.000500491	yes
Solyc01g017740.1	chr1:25132495-25132789	petb	2379.88	54.3871	-5.45148	6.11e-07	6.13e-05	yes
ERF5	chr3:48392055-48392790	ethylene response factor 5	78.0728	1.78008	-5.45481	8.15e-06	0.000570289	yes
-	chr6:18030619-18030931	---NA---	352.218	8.02528	-5.45577	2.52e-05	0.0014618	yes
-	chr9:21446527-21446583	---NA---	1290000	29238.4	-5.45936	5.16e-05	0.0027172	yes
-	chr3:8619908-8620198	conserved hypothetical protein	137.839	3.10577	-5.47189	0.000369787	0.0138466	yes
Solyc08g029000.2	chr8:21980662-21984456	lipoxygenase	6.02013	0.135157	-5.47709	7.18e-05	0.00356497	yes
-	chr9:35878317-35878869	hypothetical protein VITISV_002825	24885.5	550.157	-5.49932	0.000722293	0.0229176	yes
Solyc01g107170.2	chr1:86548793-86550092	zinc-finger dna binding protein	30.2428	0.659171	-5.5198	1.8e-05	0.00109804	yes
Solyc11g071990.1	chr11:52375126-52377545	apoptosis-inducing factor homolog b-like	4.62708	0.0999583	-5.53263	0.000529583	0.0179793	yes
-	chr8:42086970-42087042	---NA---	85738.8	1848.84	-5.53526	0.000781657	0.0243461	yes
-	chr7:7832222-7832401	---NA---	4334.54	93.0607	-5.54156	3.49e-05	0.00192237	yes
PSAJ	chr1:69134542-69135030	photosystem i subunit ix	160.993	3.43862	-5.54902	0.000573884	0.0191954	yes
Solyc10g047420.1	chr10:36273150-36274835	nadh dehydrogenase subunit 4	89.3544	1.89649	-5.55814	0.000156529	0.00678401	yes
Solyc10g085010.1	chr10:63675640-63676631	uncharacterized loc101218677	75.7638	1.60064	-5.56478	2.81e-05	0.00158661	yes
Solyc10g052740.1	chr10:48797492-48797900	photosystem i p700 apoprotein a1	80.6764	1.69561	-5.57227	9.31e-05	0.00443983	yes
Solyc04g011710.1	chr4:4173828-4177003	---NA---	63.819	1.32824	-5.5864	1.13e-05	0.00075314	yes
Solyc07g055630.2	chr7:60916507-60919031	g-type lectin s-receptor-like serine threonine-protein kinase sd2-5-like	4.30171	0.0877322	-5.61566	0.000410788	0.0148102	yes
Solyc03g006620.2	chr3:1197405-1198978	uncharacterized loc101210213	152.085	3.09419	-5.61917	1.27e-06	0.000112693	yes
Solyc06g049020.1	chr6:28759228-28759888	PREDICTED: uncharacterized protein LOC101254906	302.004	6.13916	-5.62038	8.4e-07	7.99e-05	yes
Solyc09g014860.2	chr9:7060470-7064480	protein lurp-one-related 15-like	14.8439	0.301614	-5.62102	0.000219099	0.00883772	yes
Solyc06g072670.2	chr6:41205611-41207945	11-beta-hydroxysteroid dehydrogenase-like	4.98942	0.0990948	-5.65392	0.000374905	0.0139869	yes
Solyc08g078060.2	chr8:59078272-59080315	PREDICTED: uncharacterized protein LOC101245084 isoform 1	166.693	3.27613	-5.66906	0.000601583	0.0198289	yes
-	chr11:28311104-28311226	maturase k	53412.6	1044.5	-5.67629	4.39e-06	0.000337535	yes
-	chr12:29053311-29053488	ribosomal protein s15	2286.67	44.4542	-5.68479	0.000130432	0.00577587	yes
Solyc08g016210.2,Solyc08g016220.1	chr8:6997738-7002600	protein	24.858	0.473451	-5.71435	0.000926215	0.0277601	yes
Solyc03g116700.2	chr3:60045918-60046748	cucumber peeling cupredoxin-like	63.5939	1.20986	-5.71597	1.19e-05	0.000786489	yes
-	chr9:21978496-21978601	---NA---	195316	3683.47	-5.7286	8.27e-07	7.91e-05	yes
Solyc02g071970.1	chr2:35880931-35881528	PREDICTED: uncharacterized protein LOC101256151	14.7491	0.27724	-5.73335	0.000308993	0.0118758	yes
LEMMI9	chr1:78285183-78287680	late embryogenesis -like protein	373.865	7.02623	-5.73362	7.25e-07	7.14e-05	yes
PR1B1,Solyc00g174330.2	chr0:18119490-18121692	pathogenesis-related protein	314.979	5.80989	-5.7606	9.91e-05	0.00467266	yes
-	chr5:39926665-39926790	atp synthase f1 subunit 1	23162.1	426.44	-5.76328	2.81e-05	0.00158661	yes
Solyc07g008110.2	chr7:2831137-2832794	blue copper protein	15.9918	0.293109	-5.76975	0.000230211	0.00923111	yes
Solyc11g021210.1	chr11:13387101-13388041	cytochrome c biogenesis protein	84.6373	1.54401	-5.77654	7.09e-06	0.000501283	yes
Solyc04g058100.2	chr4:54362099-54362884	metallothionein-like protein	32.8569	0.596856	-5.78267	9.16e-05	0.00437949	yes
Solyc09g091660.2	chr9:66255161-66263653	pleiotropic drug resistance protein 1-like	130.795	2.3717	-5.78525	1.89e-06	0.000162726	yes
Solyc08g083130.2	chr8:62843228-62844188	homeobox-leucine zipper protein athb-7-like	25.0506	0.450429	-5.7974	3.58e-05	0.00196243	yes
ACO1	chr7:57154219-57156391	1-aminocyclopropane-1-carboxylic acid oxidase	290.272	5.20071	-5.80255	1.01e-06	9.31e-05	yes
-	chr9:4775678-4776568	PREDICTED: uncharacterized protein LOC100775432	16.6384	0.297901	-5.80354	7.78e-05	0.00382117	yes
Solyc10g011910.2	chr10:4187404-4189346	wrky transcription factor 22-like	34.1166	0.610656	-5.80397	1.03e-05	0.000698144	yes
Solyc08g068790.1	chr8:55114328-55114547	tyramine n-feruloyltransferase 4 11-like	414.371	7.41034	-5.80524	0.000467639	0.0163955	yes
Solyc06g034370.1	chr6:20869115-20869694	21 kda protein	23.6666	0.4228	-5.80673	0.000134528	0.00590727	yes
Solyc03g093110.2	chr3:47731254-47732516	probable xyloglucan endotransglucosylase hydrolase protein 23-like	72.3848	1.29217	-5.80781	3.43e-06	0.000269764	yes
Solyc08g008370.2	chr8:2794831-2797936	b2_dauca ame: full=b2 protein	349.393	6.1879	-5.81926	1.38e-06	0.000120223	yes
Solyc04g007320.1	chr4:1035523-1040971	tmv resistance protein n-like	9.13959	0.161223	-5.825	9.28e-06	0.000632556	yes
Solyc12g062830.1	chr12:53277162-53277339	copia-like polyprotein	2743.45	48.2607	-5.829	6.19e-05	0.00317614	yes
GRAS4	chr1:82020196-82022738	scarecrow-like protein 14	65.5099	1.15203	-5.82946	0.000356141	0.0134096	yes
-	chr2:41935006-41937907	---NA---	2.39584	0.0419163	-5.83687	0.000181742	0.00768068	yes
-	chr7:55476866-55476943	---NA---	154163	2689.66	-5.84088	8.16e-05	0.00398439	yes
Solyc03g117860.2	chr3:60930997-60932206	probable e3 ubiquitin-protein ligase rnf144a-like	104.375	1.7868	-5.86826	8.67e-06	0.000600606	yes
-	chr8:47782517-47784374	PREDICTED: uncharacterized protein LOC101265850	10.8791	0.18366	-5.88839	2.56e-05	0.00148405	yes
Solyc09g074280.1	chr9:61578460-61579843	ankyrin ph and sec7 domain containing protein secg-like	8.61212	0.14511	-5.89114	9.67e-05	0.00458035	yes
Solyc05g009230.1	chr5:3372022-3373258	r2r3-myb transcription factor	8.4281	0.141811	-5.89317	0.000188228	0.00780896	yes
-	chr3:60403170-60403383	---NA---	1636.94	27.4807	-5.89643	2.36e-05	0.00138499	yes
Solyc08g062490.2	chr8:48364803-48366524	wrky dna-binding protein	25.2476	0.421658	-5.90393	2.63e-05	0.00151803	yes
-	chr6:14763362-14763872	PREDICTED: uncharacterized protein LOC100803853	1186.42	19.8008	-5.90491	2.98e-07	3.13e-05	yes
Solyc09g063150.2	chr9:56794179-56795954	glutathione s-	12.7995	0.212536	-5.91224	8.66e-05	0.00417985	yes
Solyc01g109110.2	chr1:87904936-87909600	gtp-binding protein alpha	26.8108	0.440578	-5.92727	7.03e-05	0.00350894	yes
Solyc09g050120.1	chr9:32310683-32310899	protein	937.436	15.3191	-5.93531	5.75e-05	0.00297403	yes
-	chr5:34099312-34099395	---NA---	192867	3105.84	-5.95648	1.52e-05	0.00095187	yes
Solyc12g009220.1	chr12:2502554-2504617	jasmonate zim-domain protein 1	220.809	3.51161	-5.97452	7.74e-07	7.58e-05	yes
EIX1	chr7:3569570-3572666	lrr receptor-like serine threonine-protein kinase gso1-like	13.6039	0.216304	-5.97482	5.79e-06	0.000422925	yes
Solyc08g008280.2	chr8:2702604-2706624	probable wrky transcription factor 53-like	132.91	2.10763	-5.97868	0.0003781	0.0140536	yes
-	chr0:8352196-8353147	rrna intron-encoded homing endonuclease	3437.17	54.4406	-5.9804	1.66e-05	0.00102118	yes
Solyc07g021240.1	chr7:16794884-16795644	photosystem i p700 apoprotein partial	114.379	1.78931	-5.99828	7.11e-06	0.000501283	yes
-	chr10:18663227-18663355	---NA---	237425	3677.46	-6.01262	6.46e-09	1.15e-06	yes
Solyc06g074030.1	chr6:42156676-42157471	probable ccr4-associated factor 1 homolog 9-like	127.521	1.97441	-6.01317	1.52e-06	0.000131048	yes
Solyc10g017940.1	chr10:6084036-6085668	photosystem ii 44 kda protein	172.774	2.66995	-6.01593	0.000909501	0.0274061	yes
-	chr12:60415927-60416022	---NA---	87777.6	1349.45	-6.02341	2.13e-05	0.00127393	yes
Solyc08g014570.2	chr8:4696518-4700012	ankyrin repeat-containing protein at5g02620-like	60.8494	0.927543	-6.03569	0.000170858	0.00727761	yes
Solyc08g083050.1	chr8:62802130-62802859	protein	127.112	1.90915	-6.05702	1.11e-06	0.000100417	yes
Solyc00g019750.1	chr0:11785209-11785419	---NA---	269.474	4.04198	-6.05894	0.000807364	0.0249336	yes
-	chr6:14764438-14766068	hypothetical protein OXYTRI_13058	195.512	2.91242	-6.06889	2.63e-07	2.8e-05	yes
Solyc09g042380.1	chr9:27783763-27784018	---NA---	133.122	1.98144	-6.07006	0.000595379	0.0196881	yes
Solyc12g005640.1	chr12:338189-339747	myb-related protein myb4-like	23.613	0.3509	-6.07238	0.000517064	0.0175836	yes
-	chr7:10490495-10490726	hypothetical protein	722.524	10.7275	-6.07367	4.73e-05	0.00250272	yes
-	chr8:59332139-59332933	---NA---	11.8318	0.173656	-6.09029	0.000111939	0.00514718	yes
-	chr0:9583239-9583631	rrna intron-encoded homing endonuclease	1280.23	18.7654	-6.09218	1.32e-07	1.61e-05	yes
Solyc01g086730.2	chr1:73445059-73446574	uncharacterized loc101223129	23.5423	0.344068	-6.09641	9.18e-06	0.000629507	yes
-	chr6:21225862-21226078	hypothetical protein NisyCp008	3332.67	48.5441	-6.10124	1.39e-06	0.000120235	yes
Solyc10g081570.1	chr10:61933249-61937507	PREDICTED: uncharacterized protein LOC101265598 isoform 1	436.755	6.36021	-6.1016	6.13e-05	0.00315467	yes
Solyc10g044560.1	chr10:22280179-22280758	atp synthase cf0 a subunit	44.3203	0.644325	-6.10404	3.94e-05	0.00213285	yes
Solyc03g093540.1	chr3:48354042-48354729	ethylene-responsive transcription factor 5-like	95.9405	1.38555	-6.11361	1.28e-06	0.000113285	yes
Solyc01g108710.2	chr1:87707243-87707675	---NA---	284.029	4.09936	-6.1145	1.29e-06	0.000113584	yes
Solyc10g007280.2	chr10:1683211-1684934	mitochondrial chaperone bcs1	81.2204	1.16624	-6.1219	5.92e-07	5.97e-05	yes
Solyc01g006950.2	chr1:1516339-1518150	syntaxin-related protein nt-syr1	41.4576	0.592205	-6.1294	2.73e-06	0.000222538	yes
-	chr9:13688075-13688238	---NA---	4205.09	59.7643	-6.13671	3.19e-05	0.00177341	yes
-	chr8:41912897-41913015	---NA---	316627	4499.45	-6.13689	5.96e-09	1.07e-06	yes
Solyc01g011410.1	chr1:9006476-9006698	nadh dehydrogenase subunit 7	12809.6	180.921	-6.14572	9.18e-09	1.53e-06	yes
-	chr4:56987988-56988748	at1g63840	52.7288	0.737976	-6.15887	5.64e-06	0.000415971	yes
PTI5	chr2:36900999-36901485	ethylene-responsive transcription factor	26.5332	0.369551	-6.16588	0.000104781	0.00489177	yes
Solyc06g063060.2	chr6:36201578-36203266	auxin-repressed protein	23.1763	0.32191	-6.16985	2.35e-05	0.00138425	yes
Solyc10g080370.1	chr10:60979394-60979592	---NA---	9474.38	131.141	-6.17484	1.88e-07	2.16e-05	yes
Solyc10g006660.2	chr10:1163366-1165839	calcium-binding protein pbp1-like	688.066	9.38723	-6.1957	1.26e-05	0.00081027	yes
Solyc01g056330.1	chr1:46292698-46293205	rna polymerase beta subunit	67.6034	0.922165	-6.19593	5.08e-05	0.00267891	yes
Solyc00g013140.1	chr0:10682530-10684357	nadh dehydrogenase subunit 5	11.1069	0.150982	-6.20094	3.76e-05	0.00204743	yes
-	chr7:56712524-56712739	sdh3 gene product	5916.49	79.4532	-6.21849	1.31e-07	1.61e-05	yes
Solyc08g068770.1	chr8:55108077-55108806	tyramine n-feruloyltransferase 4 11-like	201.971	2.6824	-6.23448	6.98e-07	6.93e-05	yes
-	chr5:34764733-34764916	---NA---	17012.5	224.522	-6.2436	3.43e-08	4.95e-06	yes
Solyc08g028950.1	chr8:21745067-21745779	rna polymerase beta subunit partial	17.824	0.234313	-6.24924	8.09e-05	0.00395968	yes
-	chr5:6773554-6773886	hypothetical protein NitaMp116	550.579	7.2005	-6.25671	7.85e-07	7.61e-05	yes
Solyc01g007000.2	chr1:1567767-1569141	e3 ubiquitin-protein ligase pub23-like	21.3809	0.27918	-6.25898	5.71e-06	0.000419607	yes
-	chr11:51815100-51815538	---NA---	808.739	10.5066	-6.26631	0.000282886	0.0110391	yes
Solyc01g017330.1	chr1:23937054-23937561	photosystem i p700 apoprotein partial	72.9425	0.943522	-6.27256	3.27e-05	0.00181219	yes
Solyc11g021170.1	chr11:13377712-13378892	cell wall-associated hydrolase	647.843	8.36767	-6.27467	3.42e-06	0.000269675	yes
Solyc07g053230.2	chr7:59022879-59023988	myb-related protein myb4-like	24.9232	0.320906	-6.27919	1.07e-05	0.000716062	yes
Solyc03g119250.2	chr3:61943065-61945914	PREDICTED: uncharacterized protein LOC101248759	112.565	1.442	-6.28655	2.41e-07	2.62e-05	yes
-	chr11:45951854-45952095	protein	1710.73	21.6646	-6.30313	1.31e-06	0.000115429	yes
Solyc02g091250.1	chr2:47188820-47189213	unnamed protein product	119.226	1.50753	-6.30537	8.3e-06	0.000579314	yes
Solyc03g043700.2	chr3:11189117-11192050	u-box domain-containing protein 4-like	15.562	0.196609	-6.30656	1.47e-05	0.000928133	yes
-	chr0:4200813-4200934	---NA---	33735.1	425.752	-6.30809	4.6e-06	0.000349763	yes
-	chr8:22213331-22213724	cytochrome p450 liketbp	7949.44	99.3655	-6.32196	2.06e-07	2.33e-05	yes
Solyc01g007700.2	chr1:1897088-1899766	pg1 protein	88970.6	1108.15	-6.32711	8.62e-05	0.00417112	yes
Solyc00g068970.2	chr0:14507326-14508646	cytochrome p450 like_tbp	5434.72	67.1732	-6.33818	0.000116797	0.00532249	yes
Solyc08g082110.2	chr8:62164390-62166398	probable wrky transcription factor 53-like	62.6583	0.772323	-6.34216	7.81e-07	7.61e-05	yes
Solyc10g076540.1	chr10:58844031-58844268	wall-associated receptor kinase 2-like	151.75	1.86261	-6.34823	0.000329328	0.0124924	yes
Solyc01g087580.2	chr1:74289242-74289618	predicted protein	116.316	1.41974	-6.35628	1.63e-05	0.00100723	yes
Solyc09g011860.2	chr9:5131896-5135504	duf246 domain-containing protein at1g04910-like	52.0219	0.628681	-6.37065	4.24e-07	4.43e-05	yes
-	chr0:9358356-9359928	rrna intron-encoded homing endonuclease	1015.11	12.2591	-6.37163	1.08e-06	9.81e-05	yes
-	chr8:62370930-62371558	---NA---	82.4067	0.977593	-6.39738	2.38e-06	0.000195785	yes
Solyc01g017050.1	chr1:23791076-23791394	pg1 protein	1290.19	15.1636	-6.41082	1.68e-07	1.99e-05	yes
Solyc04g074680.1	chr4:58193867-58194365	hypothetical protein VITISV_004929	84.762	0.995887	-6.41129	6.46e-06	0.000465014	yes
Solyc00g012440.1	chr0:10498365-10511921	PREDICTED: uncharacterized protein LOC100788489	4534.8	51.514	-6.45993	2.37e-07	2.59e-05	yes
Solyc11g068710.1	chr11:50421208-50422568	f-box protein at2g27310-like	165.886	1.8844	-6.45994	0.000217557	0.00880739	yes
-	chr4:53519612-53519710	---NA---	121654	1380.05	-6.46192	2.08e-06	0.000176801	yes
-	chr0:4277008-4277285	---NA---	3832.01	43.3947	-6.46444	9.57e-09	1.58e-06	yes
Solyc05g025570.1	chr5:34096379-34098024	rrna intron-encoded homing endonuclease	1442.42	16.2498	-6.47193	1.42e-05	0.000902452	yes
Solyc01g097530.1	chr1:80108931-80110207	photosystem ii protein partial	194.173	2.18668	-6.47245	0.000171133	0.00727761	yes
Solyc05g016120.1	chr5:14606093-14607288	photosystem q	5602.89	62.7653	-6.48006	0.000183797	0.00771946	yes
-	chr4:60691199-60693760	cytochrome p450	9.56519	0.10693	-6.48306	1.48e-05	0.000930588	yes
-	chr12:33392226-33392307	---NA---	156789	1750.29	-6.48509	1.25e-05	0.00081027	yes
Solyc10g081970.1	chr10:62215714-62216137	hin1-like protein	39.8238	0.444462	-6.48543	0.000363453	0.0136345	yes
Solyc03g063080.1	chr3:30514125-30517581	rrna intron-encoded homing endonuclease	51462.4	572.508	-6.49008	0.00131742	0.0365114	yes
-	chr3:53479818-53483740	---NA---	34.7791	0.386048	-6.49329	2.12e-07	2.38e-05	yes
Solyc04g072070.2	chr4:56722271-56725055	wrky dna-binding protein 51	23.7309	0.262961	-6.49578	0.000134559	0.00590727	yes
PSAI	chr1:1856313-1857063	photosystem i subunit viii	487.895	5.40121	-6.49714	1.3e-07	1.61e-05	yes
Solyc06g073850.1	chr6:41993431-41993875	uncharacterized loc101219884	146.609	1.61331	-6.50581	9.83e-07	9.18e-05	yes
Solyc02g068680.1	chr2:33202424-33203810	protein binding	31.8508	0.349887	-6.5083	2.22e-06	0.000184762	yes
Solyc09g014990.2	chr9:7395472-7398361	probable wrky transcription factor 33-like	88.6779	0.969469	-6.51524	1.64e-07	1.97e-05	yes
Solyc04g051360.2	chr4:49576578-49578019	ethylene-responsive transcription factor abr1-like	9.58342	0.104507	-6.51887	2.82e-05	0.00158661	yes
-	chr7:3181742-3190330	---NA---	3223.18	34.665	-6.53886	0.00021243	0.00865441	yes
Solyc02g071470.2	chr2:35474135-35476049	protein srg1-like	8.05055	0.0864873	-6.54045	2.65e-05	0.0015219	yes
Solyc00g230080.1	chr0:19614703-19615060	photosystem ii d2	272.225	2.90694	-6.54915	2.22e-06	0.000184762	yes
HSC70.1	chr6:43582388-43585486	heat shock protein 70	391.915	4.15602	-6.55919	2.42e-07	2.62e-05	yes
Solyc11g045260.1	chr11:37114907-37116194	photosystem ii cp43 protein	565.39	5.98605	-6.5615	1.96e-07	2.24e-05	yes
Solyc05g006390.1	chr5:1028792-1029047	PREDICTED: uncharacterized protein LOC101268181	658.97	6.97163	-6.56257	5.02e-06	0.000374661	yes
Solyc06g072460.1	chr6:41085509-41086622	protein binding	28.5757	0.301707	-6.5655	3.84e-06	0.00029956	yes
Solyc09g056370.1	chr9:44487085-44487535	hypothetical protein VITISV_039385	25742	268.235	-6.58449	2.37e-09	4.74e-07	yes
-	chr7:44194671-44194763	---NA---	41780.7	427.716	-6.61004	6.29e-05	0.00321688	yes
-	chr6:8658205-8658595	PREDICTED: uncharacterized protein LOC100803853	7867.78	80.2168	-6.61591	5.41e-08	7.4e-06	yes
Solyc08g059710.2	chr8:41993925-41997184	PREDICTED: uncharacterized protein LOC101256695	12.6181	0.128361	-6.61914	3.18e-06	0.00025196	yes
Solyc08g016150.1	chr8:6854739-6855018	af211538_1avr9 cf-9 rapidly elicited protein 180	274.128	2.78416	-6.62146	1.69e-05	0.00103201	yes
Solyc08g036520.2	chr8:25578973-25579528	hypothetical protein NitaMp061	150.014	1.5191	-6.62573	1.05e-06	9.65e-05	yes
SLNAC1	chr4:2856468-2858639	nac domain protein	239.781	2.42549	-6.6273	4.78e-08	6.66e-06	yes
-	chr7:56830678-56831046	---NA---	1364.89	13.7707	-6.63105	2.67e-08	4.06e-06	yes
-	chr1:81256534-81256661	---NA---	986148	9946.02	-6.63154	3.17e-10	8.17e-08	yes
Solyc12g005450.1	chr12:270039-271071	probable receptor-like protein kinase at1g33260-like	30.7333	0.306515	-6.6477	2.9e-06	0.000231834	yes
Solyc00g010530.1	chr0:9800889-9801066	cytochrome p450 liketbp	2560.44	25.467	-6.65162	2.32e-05	0.00137551	yes
RPL32	chr3:6214518-6214686	ribosomal protein l32	4877.46	48.4226	-6.6543	2.76e-06	0.000223992	yes
Solyc12g017750.1	chr12:7358766-7359623	rna polymerase beta subunit	84.3997	0.821036	-6.68365	1.05e-05	0.000705359	yes
CZFP1	chr4:60443325-60444108	c2h2-type zinc finger protein	134.405	1.30652	-6.68471	1.86e-07	2.15e-05	yes
Solyc01g099370.2	chr1:81419820-81421215	src2 homolog	389.187	3.7681	-6.69048	5.13e-08	7.06e-06	yes
Solyc08g036660.2	chr8:26241789-26243434	protein tify 5a-like	87.5505	0.841444	-6.7011	1.09e-06	9.9e-05	yes
Solyc08g007820.1	chr8:2324975-2327774	dehydration-responsive element-binding protein 1f-like	118.141	1.10874	-6.73544	0.000667378	0.0217164	yes
Solyc05g009550.2	chr5:3762524-3764782	PREDICTED: uncharacterized protein LOC101258366	7.73351	0.0725388	-6.73623	6.43e-06	0.000464474	yes
Solyc07g026660.2	chr7:30150756-30151911	senescence-associated protein	28728.4	269.333	-6.73694	3.31e-08	4.82e-06	yes
PSBM	chr9:57455279-57455941	photosystem ii protein m	9888.33	92.5639	-6.73913	5.99e-10	1.4e-07	yes
Solyc05g025580.1	chr5:34099435-34100938	---NA---	3282.3	30.5739	-6.74626	4.14e-05	0.00223083	yes
Solyc02g091180.1	chr2:47144068-47144569	protein	18.9008	0.174293	-6.76079	0.00127691	0.0355338	yes
-	chr2:9083678-9083923	succinate dehydrogenase subunit 3	596.892	5.41303	-6.78489	9.28e-06	0.000632556	yes
Solyc01g107090.2	chr1:86490424-86491130	beta- -xylosidase	28.7669	0.260837	-6.78512	1.17e-05	0.000776266	yes
-	chr9:59568456-59568805	---NA---	207.056	1.86374	-6.79568	2.23e-06	0.000184896	yes
Solyc11g071450.1	chr11:52000921-52001171	---NA---	907.107	8.09579	-6.80796	0.000547398	0.0184306	yes
Solyc09g075910.1	chr9:63042117-63044475	g-type lectin s-receptor-like serine threonine-protein kinase rlk1-like	7.90107	0.0703225	-6.81192	4.92e-06	0.000368359	yes
Solyc12g056360.1	chr12:47669473-47670163	thaumatin-like protein	10.7696	0.0948612	-6.82694	0.0011316	0.0325574	yes
Solyc04g082960.1	chr4:64017681-64018245	PREDICTED: uncharacterized protein LOC101247521	150.2	1.3191	-6.83119	6.82e-07	6.81e-05	yes
Solyc06g007190.2	chr6:1265653-1268410	probable protein phosphatase 2c 25-like	92.6514	0.812498	-6.8333	6.37e-05	0.00324398	yes
Solyc03g078620.1	chr3:44783285-44783894	at5g10210-like protein	13.9373	0.122084	-6.83493	0.00109523	0.0318712	yes
Solyc10g031560.1	chr10:15142385-15142727	rna polymerase beta subunit	209.062	1.81507	-6.84776	3.62e-06	0.00028397	yes
Solyc08g068690.1	chr8:55029520-55030243	tyramine n-feruloyltransferase 4 11-like	323.539	2.78192	-6.86171	6.86e-08	9.02e-06	yes
Solyc02g064980.1	chr2:30683255-30684335	mitogen-activated protein kinase kinase kinase 3-like	28.5078	0.242183	-6.87911	2.14e-06	0.000180912	yes
-	chr5:28301476-28301804	psi p700 apoprotein a2	1873.95	15.7454	-6.89501	8.7e-09	1.46e-06	yes
-	chr11:17808429-17809047	atp synthase subunit beta	1253.13	10.5209	-6.89613	1.57e-08	2.52e-06	yes
Solyc09g055950.1	chr9:41860253-41860756	photosystem ii d2	650.64	5.40935	-6.91026	4.68e-08	6.61e-06	yes
Solyc11g056370.1	chr11:43110546-43110903	nadh dehydrogenase subunit 3	55.421	0.458546	-6.91722	0.00114278	0.0327864	yes
Solyc04g071300.1	chr4:55829173-55829593	atp synthase cf1 alpha partial	1235.1	10.1276	-6.93019	2.99e-08	4.38e-06	yes
Solyc03g083680.1	chr3:47190320-47190635	---NA---	57.5943	0.466863	-6.94678	0.00134115	0.0370683	yes
Solyc08g078190.1	chr8:59192454-59193423	ethylene-responsive transcription factor 5-like	39.7809	0.321671	-6.95035	9.95e-07	9.25e-05	yes
-	chr11:36004483-36004655	metallocarboxypeptidase inhibitor	20671.2	165.167	-6.96755	4.39e-09	8.21e-07	yes
-	chr0:945324-945456	---NA---	195796	1560.02	-6.97164	1.53e-10	4.09e-08	yes
Solyc01g087180.2	chr1:73880156-73881845	uncharacterized loc101205386	8.81002	0.0700697	-6.97421	0.000881606	0.0267635	yes
-	chr6:9121379-9121484	---NA---	108499	862.051	-6.97569	2.72e-07	2.88e-05	yes
Solyc04g077230.1	chr4:59767280-59767505	---NA---	597.379	4.6901	-6.99288	2.32e-05	0.00137551	yes
Solyc03g093080.2	chr3:47714081-47715297	probable xyloglucan endotransglucosylase hydrolase protein 23-like	75.5924	0.591343	-6.9981	2.05e-07	2.33e-05	yes
Solyc00g244300.1	chr0:19966945-19967203	nadh dehydrogenase subunit	257.565	1.99619	-7.01154	3.13e-05	0.00175212	yes
-	chr1:78472690-78472850	maturase k	48987.8	379.245	-7.01315	5.56e-10	1.33e-07	yes
Solyc08g028880.1	chr8:21739878-21740046	ribosomal protein s2	3037.94	23.3627	-7.02274	6.7e-06	0.000478624	yes
Solyc10g079320.1	chr10:60193753-60195241	zeatin o-glucosyltransferase-like	4.99861	0.0380669	-7.03685	0.000709781	0.0227689	yes
Solyc01g087480.1	chr1:74197001-74197268	psii 32 kda protein	213.717	1.62198	-7.0418	2.35e-05	0.00138425	yes
Solyc05g010020.2	chr5:4225070-4227064	---NA---	22.9396	0.1734	-7.04759	0.000777148	0.0242653	yes
XTH3	chr3:47752185-47753434	probable xyloglucan endotransglucosylase hydrolase protein 23-like	85.1158	0.641182	-7.05255	1.28e-07	1.61e-05	yes
Solyc11g068700.1	chr11:50421208-50422568	---NA---	248.386	1.86662	-7.05602	8.61e-05	0.00417112	yes
Solyc03g033770.1	chr3:9675370-9675715	probable mitochondrial chaperone bcs1-a-like	105.317	0.79051	-7.05773	9.53e-06	0.000647286	yes
-	chr4:57172987-57173562	---NA---	149.036	1.11744	-7.05933	2.07e-07	2.33e-05	yes
-	chr8:29832797-29832904	maturase k	60165	448.571	-7.06744	1.26e-06	0.000112693	yes
-	chr1:59229820-59230150	rrna intron-encoded homing endonuclease	28364.5	209.931	-7.07803	2.69e-08	4.06e-06	yes
Solyc12g062600.1	chr12:51807319-51807619	photosystem i p700 apoprotein partial	683.938	5.06132	-7.07821	2.2e-07	2.44e-05	yes
Solyc03g082530.1	chr3:46007640-46008009	saur family protein	84.6908	0.625943	-7.08003	6.56e-06	0.000470755	yes
Solyc10g052790.1	chr10:48999881-49000706	atp synthase cf0 a subunit	136.72	1.00809	-7.08346	7.93e-07	7.63e-05	yes
Solyc04g007580.1	chr4:1262091-1262586	uncharacterized loc101213469	103.307	0.758983	-7.08865	1.07e-06	9.81e-05	yes
Solyc04g051690.2	chr4:50163411-50166584	probable wrky transcription factor 51-like	21.6835	0.157337	-7.1066	4.58e-06	0.000349178	yes
Solyc07g039300.1	chr7:44215734-44215917	atp synthase subunit beta	513.032	3.69366	-7.11786	0.00166924	0.0438177	yes
-	chr3:39767840-39768025	---NA---	18017.4	129.097	-7.12478	1.65e-09	3.39e-07	yes
-	chr1:41754237-41754391	photosystem ii reaction center protein z-like	67729.7	482.533	-7.13302	2.17e-10	5.74e-08	yes
Solyc05g010030.2	chr5:4231038-4232980	---NA---	6215.83	42.5356	-7.19113	8.55e-09	1.45e-06	yes
Solyc10g084880.2	chr10:63580318-63582004	avr9 cf-9 rapidly elicited protein 137	48.8643	0.333128	-7.19656	9.43e-08	1.2e-05	yes
-	chr3:1949282-1949428	atp synthase cf0 b subunit	94537.6	640.483	-7.20558	1.35e-10	3.68e-08	yes
-	chr12:55509523-55509721	---NA---	10154.7	66.6545	-7.25123	3.98e-09	7.63e-07	yes
-	chr2:5028381-5028461	---NA---	129268	827.247	-7.28783	5.73e-06	0.000419607	yes
Solyc02g078890.1	chr2:38106531-38106726	protein	287.565	1.83863	-7.28911	0.00128566	0.0357285	yes
Solyc11g069670.1	chr11:51375870-51376047	disease resistance rpp13-like protein 1-like	577.338	3.67169	-7.29683	0.00127047	0.0354342	yes
Solyc02g064830.2	chr2:30534953-30537313	gh3 family protein	4.26412	0.027024	-7.30186	0.000428427	0.0151938	yes
Solyc06g062920.2	chr6:36106782-36108977	receptor-like protein kinase at1g72540-like	24.2452	0.153268	-7.3055	1.78e-07	2.09e-05	yes
AOS	chr4:61687173-61688778	allene oxide synthase	85.3942	0.53151	-7.3279	3.58e-08	5.13e-06	yes
Solyc06g009140.2	chr6:3089236-3090327	late embryogenesis abundant protein lea5-like	1728.75	10.7315	-7.33174	1.85e-08	2.91e-06	yes
Solyc01g086670.2	chr1:73392696-73394687	---NA---	254.552	1.54935	-7.36015	5.33e-07	5.4e-05	yes
Solyc05g009730.1	chr5:3944083-3944323	Mitochondrial protein, putative	7920.66	48.0788	-7.36407	6.01e-10	1.4e-07	yes
-	chr7:1262520-1262656	---NA---	91850.8	545.184	-7.3964	4.79e-10	1.18e-07	yes
AADC1A	chr8:55021770-55023921	histidine decarboxylase-like	51.6595	0.306397	-7.39749	6.39e-08	8.56e-06	yes
Solyc03g093120.2	chr3:47736429-47737672	probable xyloglucan endotransglucosylase hydrolase protein 23-like	72.8777	0.428401	-7.41037	8.02e-08	1.03e-05	yes
-	chr5:30149936-30150091	---NA---	5317.6	30.8245	-7.43055	2.84e-06	0.000227406	yes
Solyc10g031550.1	chr10:15141687-15142026	rna polymerase beta partial	70.1861	0.401279	-7.45044	0.000422553	0.0150742	yes
-	chr4:3149991-3150561	predicted protein	25.2137	0.141648	-7.47575	0.000321967	0.0122818	yes
Solyc09g011870.1	chr9:5152435-5153608	arogenate dehydrogenase chloroplastic-like	32.4064	0.180141	-7.49101	4.87e-07	4.98e-05	yes
Solyc03g095880.1	chr3:51006823-51006976	photosystem i p700 chlorophyll a apoprotein	1779.18	9.78237	-7.50681	0.000764959	0.0239726	yes
Solyc01g065640.1	chr1:64526602-64526830	nadh dehydrogenase subunit 4	299.924	1.6387	-7.5159	0.000676038	0.0219282	yes
Solyc02g087350.1	chr2:44354005-44355106	glycosyltransferase cazy family gt8	42.7346	0.232329	-7.52309	2.23e-07	2.46e-05	yes
-	chr12:5093985-5094294	photosystem i p700 apoprotein a2	1142.76	6.18571	-7.52937	7.99e-09	1.38e-06	yes
AO	chr4:52198898-52201343	l-ascorbate oxidase-like	24.4421	0.130811	-7.54574	1.44e-07	1.76e-05	yes
Solyc03g083480.2	chr3:46907987-46909219	probable receptor-like protein kinase at1g67000-like	116.928	0.624727	-7.54819	2.53e-08	3.9e-06	yes
Solyc09g059640.1	chr9:50574856-50575883	photosystem i p700 apoprotein a2	602.545	3.20823	-7.55314	4.02e-08	5.73e-06	yes
Solyc03g013460.1	chr3:5868720-5869065	cytochrome c oxidase subunit 3	400.684	2.13226	-7.55394	0.000713009	0.0227798	yes
SAP11	chr2:44252812-44257761	zinc finger an1 domain-containing stress-associated protein 12-like	305.359	1.61273	-7.56486	0.000457636	0.0160725	yes
Solyc00g009760.2	chr0:9352303-9353234	cytochrome p450 liketbp	26299.9	136.226	-7.59291	8.77e-08	1.12e-05	yes
Solyc08g074700.1	chr8:56020292-56020571	ribosomal protein l16	143.91	0.736737	-7.6098	0.000422486	0.0150742	yes
Solyc01g065610.1	chr1:64377926-64378253	nadh dehydrogenase subunit 4	97.872	0.493265	-7.63239	0.000296876	0.0114751	yes
ATPH	chr9:50625241-50625487	---NA---	5225.76	25.6258	-7.6719	6.99e-10	1.6e-07	yes
RPOC1	chr8:4294213-4295197	rna polymerase beta subunit	3287.65	16.0078	-7.68214	2.65e-08	4.06e-06	yes
-	chr6:40376907-40377082	NdhF	12669.6	59.6261	-7.73121	5.27e-09	9.68e-07	yes
Solyc04g079760.2	chr4:61699525-61701530	PREDICTED: uncharacterized protein LOC101245158 isoform 2	193.66	0.905365	-7.74081	2.57e-07	2.76e-05	yes
-	chr1:57540586-57540836	---NA---	14056.5	65.5239	-7.745	8.12e-12	2.67e-09	yes
-	chr4:15237677-15237907	---NA---	50058.5	232.69	-7.74906	9.02e-13	3.6e-10	yes
Solyc10g017910.1	chr10:6079719-6079995	photosystem i p700 apoprotein partial	362.051	1.68151	-7.75029	1.33e-06	0.000116079	yes
Solyc02g036480.1	chr2:21545582-21546353	protein ndr1-like	19.4833	0.0903532	-7.75245	0.000176641	0.00749618	yes
Solyc03g118450.1	chr3:61377769-61377991	---NA---	274.271	1.26669	-7.75839	0.000450157	0.0158717	yes
Solyc09g082230.1	chr9:63444404-63444959	uncharacterized n-acetyltransferase p20-like	107.239	0.489207	-7.77616	1.76e-07	2.07e-05	yes
-	chr4:50743432-50743503	---NA---	219157	991.339	-7.78837	2.37e-06	0.000195206	yes
Solyc10g079810.1	chr10:60631688-60631931	---NA---	240.837	1.05686	-7.83213	0.000316755	0.0121284	yes
Solyc06g016660.2	chr6:8644391-8644596	---NA---	330233	1442.93	-7.83834	3.16e-09	6.25e-07	yes
Solyc12g087790.1	chr12:61736199-61736425	---NA---	4769.14	20.6226	-7.85336	8.87e-07	8.36e-05	yes
Solyc01g058500.2	chr1:59683047-59683563	cytochrome p450 like_tbp	5933.92	25.601	-7.85664	7.96e-11	2.28e-08	yes
Solyc03g083730.1	chr3:47216693-47217299	21 kda	385.832	1.65291	-7.86682	3.21e-09	6.29e-07	yes
-	chr11:53264448-53265252	zinc finger protein zat11-like	160.522	0.684389	-7.87374	1.81e-08	2.88e-06	yes
Solyc03g116890.2	chr3:60192910-60195397	ja-induced wrky protein	237.455	0.997742	-7.89477	1.14e-07	1.44e-05	yes
-	chr2:36032905-36033366	PREDICTED: uncharacterized protein LOC101260297	97.8688	0.408927	-7.90286	2.94e-07	3.11e-05	yes
Solyc06g075690.2	chr6:43427532-43430452	auxin-regulated protein	130.67	0.544403	-7.90704	2.07e-09	4.22e-07	yes
-	chr10:37121657-37121800	---NA---	16968	70.4241	-7.91253	7.52e-08	9.76e-06	yes
-	chr8:2620473-2620694	Mitochondrial protein, putative	24160.9	96.7472	-7.96424	1.66e-12	6.25e-10	yes
-	chr9:57708273-57708485	---NA---	6082.39	24.2662	-7.96955	1.54e-09	3.24e-07	yes
Solyc01g048590.1	chr1:40029755-40030127	photosystem ii protein d1	15801.9	61.604	-8.00285	3e-12	1.07e-09	yes
Solyc02g011760.1	chr2:4980901-4981746	photosystem i subunit vii	351.259	1.364	-8.00855	5.27e-07	5.37e-05	yes
-	chr6:23419404-23419515	atp synthase cf1 alpha partial	310062	1197.4	-8.01651	7.46e-11	2.2e-08	yes
-	chr7:40386323-40386425	---NA---	44653.1	170.862	-8.02978	1.16e-06	0.000104082	yes
Solyc00g277510.1	chr0:20749160-20749361	psii 32 kd protein	277665	1055.94	-8.03868	3.93e-13	1.74e-10	yes
-	chr8:48953261-48953435	atp synthase cf1 alpha subunit	96390.3	363.042	-8.05261	2.64e-13	1.28e-10	yes
Solyc05g012850.2	chr5:5997591-5998721	PREDICTED: uncharacterized protein LOC101256182	19.4182	0.0725683	-8.06386	9.08e-05	0.00435436	yes
Solyc06g043020.1	chr6:25504828-25507983	unknow protein	85.1578	0.315755	-8.07519	0.000106355	0.00494623	yes
CBF1	chr3:8094815-8095712	ap2 domain cbf protein	60.658	0.218095	-8.1196	5.03e-08	6.97e-06	yes
-	chr2:4825996-4826088	---NA---	319197	1139.58	-8.1298	3.77e-09	7.31e-07	yes
-	chr1:6241939-6242183	photosystem i p700 apoprotein partial	1540.33	5.49226	-8.13162	2.81e-08	4.15e-06	yes
Solyc03g046380.1	chr3:16382950-16383193	seed maturation protein pm41	257.325	0.913536	-8.13792	0.000182709	0.00770489	yes
Solyc07g056200.2	chr7:61370658-61371619	metal ion binding	109.34	0.386384	-8.14458	2.25e-08	3.52e-06	yes
-	chr1:71194974-71195052	---NA---	442499	1558.87	-8.14903	2.46e-08	3.83e-06	yes
Solyc12g009000.1	chr12:2301083-2302538	salt responsive protein 2	82.368	0.28794	-8.16017	4.4e-09	8.21e-07	yes
SLSRG2	chr7:48550319-48551819	salt responsive protein 2	201.51	0.691851	-8.18617	8.73e-10	1.95e-07	yes
Solyc10g017930.1	chr10:6083509-6083701	cytochrome b6 f complex subunit n	21876.6	74.7055	-8.19396	2.23e-11	6.89e-09	yes
-	chr10:63256120-63256224	---NA---	89433	304.389	-8.19875	5.94e-08	8.01e-06	yes
-	chr11:5769107-5769245	---NA---	12747.4	42.7819	-8.21899	2.52e-07	2.72e-05	yes
Solyc07g040710.2	chr7:46741651-46743922	calmodulin binding	9.66719	0.0311826	-8.27621	5.73e-05	0.00297082	yes
SLGA2OX3	chr1:70793715-70796826	gibberellin 2-oxidase	76.2138	0.245137	-8.28032	1.5e-08	2.43e-06	yes
Solyc08g028860.1	chr8:21737385-21737631	atp synthase cf0 subunit iii	2231.01	7.16389	-8.28274	5.58e-09	1.01e-06	yes
Solyc10g044550.1	chr10:22278135-22278381	atp synthase cf0 subunit iii	1470.12	4.71594	-8.28417	2.73e-08	4.08e-06	yes
Solyc11g056340.1	chr11:43107778-43107970	photosystem ii d1 protein	16633.2	53.0944	-8.29129	5.74e-11	1.72e-08	yes
Solyc09g064820.1	chr9:57839261-57840080	eid1-like f-box protein 3-like	42.5148	0.134257	-8.30683	6.57e-08	8.69e-06	yes
Solyc00g006690.2	chr0:5655375-5656165	PREDICTED: uncharacterized protein LOC101232191	4915.57	15.3577	-8.32225	1.47e-11	4.67e-09	yes
-	chr10:10050553-10050747	---NA---	3459.35	10.7671	-8.32773	5.76e-08	7.83e-06	yes
Solyc10g049590.1	chr10:41660493-41660805	dna-directed rna polymerase subunit beta	160.947	0.498477	-8.33484	6.83e-05	0.00342745	yes
Solyc01g017320.1	chr1:23936802-23937009	photosystem1 subunit a	1300.03	3.9911	-8.34755	4.69e-07	4.82e-05	yes
Solyc01g096510.2	chr1:79357167-79357921	sigma factor binding protein chloroplastic-like	283.149	0.867323	-8.35078	1.54e-09	3.24e-07	yes
-	chr2:3499019-3499195	unnamed protein product	4110.77	12.4445	-8.36776	1.52e-07	1.85e-05	yes
Solyc09g010980.1	chr9:4333239-4333467	---NA---	348.281	1.0448	-8.38088	0.000116435	0.00531791	yes
Solyc03g082370.1	chr3:45861071-45861341	avr9 cf-9 rapidly elicited protein 65	293.857	0.855303	-8.42446	7.69e-05	0.0037917	yes
-	chr2:9502909-9503011	---NA---	205860	598.017	-8.42726	1.59e-09	3.31e-07	yes
-	chr9:5079715-5080032	Tar1p	7017.77	19.3357	-8.5036	6.75e-12	2.29e-09	yes
Solyc05g020010.1	chr5:25812493-25813044	photosystem i p700 apoprotein a2	255.256	0.701684	-8.50691	1.15e-08	1.89e-06	yes
Solyc01g018090.1	chr1:27416904-27417968	photosystem i p700 apoprotein a1	885.673	2.43076	-8.50922	4.96e-09	9.18e-07	yes
Solyc06g024350.1	chr6:15066255-15105783	protein tar1-like	47998.8	128.341	-8.54687	5.08e-06	0.000377532	yes
-	chr7:19698377-19698484	---NA---	197414	522.325	-8.56206	4.02e-10	1.01e-07	yes
Solyc01g017490.1	chr1:23955735-23956035	conserved protein	2893.54	7.59437	-8.57369	3.58e-11	1.09e-08	yes
Solyc12g036420.1	chr12:31206801-31209088	---NA---	581531	1523.23	-8.57658	0.000327284	0.012438	yes
Solyc02g021290.1	chr2:13112536-13112692	photosystem ii protein d1	197041	515.388	-8.57862	4.37e-14	2.41e-11	yes
TXET-B2	chr7:61225048-61226324	brassinosteroid-regulated protein bru1	307.06	0.800584	-8.58325	3.6e-10	9.18e-08	yes
-	chr9:28513911-28514175	---NA---	644.176	1.67498	-8.58717	6.57e-08	8.69e-06	yes
-	chr12:63210689-63210818	---NA---	16224.8	41.7659	-8.60166	1.67e-07	1.99e-05	yes
Solyc09g031730.1	chr9:23681660-23681906	photosystem ii d2	516.959	1.2831	-8.65427	5.6e-05	0.00290973	yes
Solyc10g017950.1	chr10:6086437-6086626	photosystem ii protein z	7167.69	17.4573	-8.68153	8.43e-09	1.44e-06	yes
Solyc08g028870.1	chr8:21739238-21739475	atp synthase cf0 a subunit	2062.89	4.93526	-8.70733	7.13e-09	1.25e-06	yes
-	chr1:59748292-59748411	nadh dehydrogenase subunit	29187.9	67.1998	-8.7627	7.32e-08	9.56e-06	yes
-	chr12:11125800-11126034	photosystem i p700 chlorophyll a apoprotein	12720.9	29.0218	-8.77585	1.17e-12	4.5e-10	yes
-	chr3:31984432-31984535	---NA---	72014.7	161.252	-8.80283	4.7e-08	6.61e-06	yes
-	chr8:23489096-23489274	---NA---	89276.3	190.752	-8.87044	1.73e-14	1.1e-11	yes
-	chr0:15345706-15345943	PREDICTED: uncharacterized protein LOC100795351	15048.5	32.1146	-8.87217	3.82e-13	1.73e-10	yes
Solyc12g027720.1	chr12:19396493-19396676	atp synthase cf0 b subunit	85274	181.677	-8.87458	6.66e-15	4.68e-12	yes
Solyc04g016170.1	chr4:6910494-6911001	photosystem i p700 chlorophyll a apoprotein a2- partial	372.343	0.790291	-8.88003	7.64e-09	1.33e-06	yes
-	chr4:62832786-62832942	photosystem ii 44 kda reaction center partial	14032.3	29.7551	-8.8814	4.01e-09	7.63e-07	yes
Solyc00g011150.1	chr0:9801985-10078483	atp synthase subunit beta	134321	279.842	-8.90686	2.24e-07	2.46e-05	yes
Solyc11g018800.1	chr11:9597158-9598442	lignin-forming anionic peroxidase-like	667.501	1.38085	-8.91706	1.07e-10	3e-08	yes
Solyc06g024260.1	chr6:14701210-14762960	atp synthase subunit beta	10498.7	21.4671	-8.93387	1.88e-05	0.00114183	yes
-	chr2:3022256-3022407	---NA---	6773.33	13.7676	-8.94244	7.17e-07	7.09e-05	yes
-	chr2:5036795-5037030	---NA---	11730.2	23.8238	-8.94361	1.02e-12	3.99e-10	yes
ER5	chr1:78283226-78284039	ethylene-responsive late embryogenesis-like protein	523.354	1.05265	-8.95762	1.26e-10	3.46e-08	yes
Solyc01g044250.1	chr1:38059863-38060544	photosystem ii cp43 partial	20536.2	41.0147	-8.96781	2.07e-13	1.03e-10	yes
Solyc01g011480.1	chr1:9384327-9384585	photosystem ii cp43 protein	660.82	1.31634	-8.97158	4.51e-07	4.67e-05	yes
Solyc01g105380.1	chr1:85329291-85329537	---NA---	7241.74	14.0857	-9.00596	1.23e-05	0.000802618	yes
-	chr12:38667402-38667515	---NA---	167494	321.683	-9.02425	7.55e-11	2.2e-08	yes
-	chr5:40702447-40702510	---NA---	477378	915.862	-9.02579	2.19e-05	0.00130968	yes
-	chr2:4995077-4995214	cell wall-associated hydrolase	32170.7	60.5081	-9.0544	1.32e-09	2.9e-07	yes
Solyc00g010110.1	chr0:9584957-9795528	hypothetical protein CERSUDRAFT_61265, partial	272251	469.204	-9.18051	2.44e-15	2.26e-12	yes
-	chr10:5506931-5506963	---NA---	53300000	91734.8	-9.18138	1.18e-05	0.000779821	yes
-	chr10:62240422-62240552	---NA---	516809	888.564	-9.18394	6e-15	4.52e-12	yes
Solyc07g056190.2	chr7:61367047-61367815	metal ion binding	144.473	0.242363	-9.21942	2.32e-09	4.68e-07	yes
Solyc11g051180.1	chr11:42886758-42887280	---NA---	1560000	2603.89	-9.22814	2.22e-11	6.89e-09	yes
Solyc12g027550.1	chr12:17602784-17603003	photosystem ii cp43 protein	29057.6	47.5931	-9.25395	4.93e-14	2.57e-11	yes
-	chr12:29052600-29052908	---NA---	46949.3	75.0663	-9.28872	1.77e-12	6.54e-10	yes
-	chr8:26065469-26066298	protein tify 5a-like	499.658	0.792844	-9.29969	1.4e-09	3.04e-07	yes
Solyc09g050110.1	chr9:32309338-32309717	ycf68 protein	13753.2	21.5839	-9.3156	1.09e-13	5.56e-11	yes
-	chr11:45185578-45185696	---NA---	115424	180.245	-9.32277	8.2e-11	2.32e-08	yes
-	chr2:44515320-44525602	atp binding	107.374	0.164475	-9.35056	0.000287402	0.0111725	yes
Solyc06g009950.1	chr6:4357677-4357848	photosystem i p700 apoprotein partial	6990.47	10.5678	-9.36957	6.47e-09	1.15e-06	yes
Solyc06g024370.1	chr6:15066255-15105783	---NA---	126585	191.332	-9.36981	0.000377402	0.0140536	yes
Solyc11g051230.1	chr11:42995861-42996080	hypothetical protein G11MC16DRAFT_3625	3558.58	5.12797	-9.4387	9.71e-10	2.15e-07	yes
-	chr9:18939078-18939243	photosystem i p700 chlorophyll a apoprotein a1	90210.8	129.518	-9.444	1.95e-14	1.21e-11	yes
-	chr1:64879983-64880206	hypothetical protein Bm1_11025	21865.9	31.1029	-9.45742	4e-14	2.33e-11	yes
Solyc02g077060.1	chr2:36700196-36700676	probable disease resistance protein at5g66900-like	115.903	0.162592	-9.47745	3.94e-06	0.000306225	yes
Solyc06g005210.1	chr6:233119-233302	PREDICTED: uncharacterized protein LOC100787432, partial	551047	771.755	-9.47982	1.11e-15	1.19e-12	yes
-	chr4:14081298-14081417	unknown	875294	1213.93	-9.49394	3.11e-15	2.64e-12	yes
-	chr3:54721541-54721671	---NA---	145666	199.746	-9.51029	8.36e-13	3.4e-10	yes
-	chr11:47340084-47340255	---NA---	10428.3	14.2374	-9.5166	6.06e-10	1.4e-07	yes
Solyc01g091590.2	chr1:76943807-76944592	bon1-associated protein 2-like	180.244	0.240557	-9.54936	2.9e-10	7.58e-08	yes
Solyc12g032960.1	chr12:22321332-22321587	photosystem i p700 apoprotein partial	1849.79	2.40273	-9.58847	7.87e-10	1.78e-07	yes
-	chr2:24595783-24595953	---NA---	3803.61	4.87937	-9.60646	7.56e-06	0.000530716	yes
-	chr6:4893435-4893545	atp synthase cf1 alpha subunit	42270.2	54.1512	-9.60843	6e-06	0.000436611	yes
Solyc08g036640.2	chr8:26189719-26190400	protein tify 5a-like	320.622	0.405304	-9.62765	5.29e-10	1.28e-07	yes
-	chr4:35063406-35063476	---NA---	4210000	5312.89	-9.62961	4.38e-13	1.88e-10	yes
Solyc11g044620.1	chr11:35992088-35992328	cell wall-associated hydrolase	16328.1	20.3915	-9.64517	4.53e-14	2.43e-11	yes
Solyc10g061830.1	chr10:53091609-53092616	photosystem ii 44 kda protein	29962.7	36.3037	-9.68883	3.4e-13	1.57e-10	yes
Solyc11g051190.1	chr11:42900288-42939178	protein	1820000	2188.63	-9.6977	3.17e-13	1.5e-10	yes
Solyc11g071760.1	chr11:52225376-52225973	regulator of gene silencing	83.9636	0.0989282	-9.72917	2.15e-06	0.000180912	yes
Solyc12g039030.1	chr12:37588326-37588488	photosystem ii 32 kda partial	931678	1073.07	-9.76194	0	0	yes
Solyc11g039860.1	chr11:26773981-26774183	---NA---	949205	1073.03	-9.78889	1.55e-15	1.58e-12	yes
Solyc11g051210.1	chr11:42965899-42966277	---NA---	10400000	11764.8	-9.78921	1.11e-15	1.19e-12	yes
Solyc00g009800.1	chr0:9383662-9383881	hypothetical protein G11MC16DRAFT_3625	2827.43	3.15331	-9.80841	1.51e-09	3.23e-07	yes
-	chr9:30212908-30213131	---NA---	6672.44	7.37411	-9.82153	7.51e-12	2.51e-09	yes
-	chr11:42995184-42995282	---NA---	8300000	9116.86	-9.82952	2.22e-16	2.83e-13	yes
Solyc01g007730.2	chr1:1902833-1903131	cell wall-associated hydrolase	224700	234.555	-9.90386	4.61e-12	1.59e-09	yes
-	chr4:44625718-44625836	---NA---	34165.2	35.3486	-9.91666	2.78e-06	0.000223992	yes
Solyc11g013780.1	chr11:7154782-7156435	photosystem ii d1 partial	94054.5	96.8163	-9.92403	0	0	yes
Solyc06g009940.1	chr6:4357354-4357573	photosystem i p700 chlorophyll a apoprotein a1	32796.2	33.1275	-9.95128	3.11e-15	2.64e-12	yes
Solyc00g006680.1	chr0:5631468-5631876	protein 3	22764.1	22.9079	-9.9567	6.66e-15	4.68e-12	yes
-	chr7:14180024-14180193	---NA---	89867.3	90.3271	-9.95842	3.33e-15	2.71e-12	yes
-	chr3:30255604-30255759	rna polymerase beta subunit	7962.89	7.68612	-10.0168	2.47e-06	0.00020229	yes
-	chr10:50150715-50150881	---NA---	91857.9	88.0324	-10.0272	3.55e-15	2.78e-12	yes
Solyc01g007030.2,Solyc01g007040.2	chr1:1583239-1584768	e3 ubiquitin-protein ligase pub23-like	95.3738	0.0887063	-10.0703	1.64e-07	1.97e-05	yes
Solyc06g024350.1	chr6:15066255-15105783	PREDICTED: uncharacterized protein LOC101220602 isoform 1	124120	108.539	-10.1593	1.22e-05	0.000799636	yes
Solyc00g011160.1	chr0:9801985-10078483	---NA---	2240000	1915.07	-10.1914	4.52e-05	0.00240205	yes
-	chr7:22392961-22393070	---NA---	68613.5	57.475	-10.2213	1.08e-06	9.81e-05	yes
-	chr8:53483271-53483380	---NA---	71708.1	57.2528	-10.2906	9.23e-07	8.67e-05	yes
Solyc12g038080.1	chr12:34043647-34043872	photosystem ii cp43 protein	45962.4	36.4677	-10.2996	4.44e-16	5.32e-13	yes
-	chr0:9351790-9352050	atp synthase subunit beta	40471	30.6506	-10.3668	2.22e-16	2.83e-13	yes
Solyc00g179640.1	chr0:18271615-18272350	---NA---	2569.93	1.90417	-10.3984	8.52e-07	8.07e-05	yes
Solyc02g087540.1	chr2:44515320-44525602	probable mitochondrial chaperone bcs1-a-like	219.383	0.15672	-10.451	1.22e-05	0.000799636	yes
Solyc07g039290.1	chr7:44207234-44207408	senescence-associated partial	16530.6	11.5549	-10.4824	3.84e-12	1.35e-09	yes
-	chr6:16817175-16817351	rrna intron-encoded homing endonuclease	2650000	1840.33	-10.4919	2.22e-15	2.15e-12	yes
-	chr12:26416850-26417021	---NA---	42722.2	28.4747	-10.5511	4.15e-14	2.35e-11	yes
-	chr1:38140011-38140172	p700 chlorophyll a-apoprotein a2	19949.9	12.7022	-10.6171	1.13e-11	3.66e-09	yes
-	chr2:3553029-3553156	conserved protein	2910000	1827.44	-10.6362	0	0	yes
Solyc02g036320.1	chr2:21205561-21205753	photosystem i p700 chlorophyll a apoprotein	148596	91.986	-10.6577	0	0	yes
-	chr9:46873662-46873823	metallocarboxypeptidase inhibitor	1560000	946.305	-10.6855	0	0	yes
Solyc00g008570.2	chr0:8347555-8348657	senescence-associated protein	827272	471.562	-10.7767	0	0	yes
Solyc01g108240.2	chr1:87368286-87369574	ap2 erf domain-containing transcription factor	83.3099	0.0464123	-10.8098	1.8e-07	2.1e-05	yes
-	chr5:31776580-31776698	---NA---	127170	70.6973	-10.8128	2.91e-12	1.06e-09	yes
-	chr9:35877813-35878001	protein	522529	277.683	-10.8779	0	0	yes
-	chr11:42899338-42899542	PREDICTED: uncharacterized protein LOC101232191	98058.5	51.5166	-10.8944	0	0	yes
-	chr11:15200165-15340871	rrna intron-encoded homing endonuclease	2820000	1385.49	-10.9933	1.31e-07	1.61e-05	yes
-	chr11:9484578-9484944	lignin-forming anionic peroxidase-like	9798.33	4.6496	-11.0412	2.31e-14	1.38e-11	yes
-	chr7:52606439-52606600	---NA---	28942.2	12.7022	-11.1539	6.1e-13	2.54e-10	yes
Solyc03g117830.1	chr3:60896831-60897011	---NA---	38370.3	16.4457	-11.1881	1.24e-14	8.17e-12	yes
Solyc09g064170.1	chr9:56895754-56895937	flavin-containing monooxygenase yucca8-like	147284	59.4687	-11.2742	0	0	yes
Solyc00g008580.1	chr0:8348717-8348989	cytochrome p450 liketbp	681416	261.918	-11.3452	7.55e-15	5.13e-12	yes
Solyc00g230070.1	chr0:19614384-19614648	photosystem ii cp43 protein	3143.45	1.1875	-11.3702	4.54e-10	1.13e-07	yes
Solyc00g102000.1	chr0:15817206-15817401	senescence-associated protein	251798	74.1248	-11.73	0	0	yes
Solyc11g071740.1	chr11:52221261-52221867	regulator of gene silencing	296.243	0.0863309	-11.7446	1.48e-08	2.41e-06	yes
Solyc00g009780.1	chr0:9356950-9357169	hypothetical protein G11MC16DRAFT_3625	5645.49	1.64248	-11.747	2.81e-08	4.15e-06	yes
-	chr4:36983630-36983842	hypothetical protein EUBDOL_00581	47486.4	13.1645	-11.8166	0	0	yes
Solyc00g068980.1	chr0:14508913-14509078	---NA---	4280000	1019.6	-12.0364	0	0	yes
Solyc00g018970.1	chr0:11691009-11691162	---NA---	71257.2	15.8205	-12.137	4.43e-13	1.88e-10	yes
Solyc00g006670.2	chr0:5631140-5631415	---NA---	783861	160.847	-12.2507	0	0	yes
Solyc05g021190.1	chr5:26625905-26626816	photosystem ii d2 protein	1296.63	0.253743	-12.3191	0.00104985	0.0306822	yes
-	chr7:28303127-28303354	---NA---	31274.6	5.72705	-12.4149	0	0	yes
