# Supplementary material for: Comparative Transcriptome Profiling of a Resistant vs. Susceptible Tomato (Solanum lycopersicum) Cultivar in Response to Infection by Tomato Yellow Leaf Curl Virus
Source: PLoS One. 2013 Nov 18;8(11):e80816. doi: 10.1371/journal.pone.0080816 (PMC3832472; doi:10.1371/journal.pone.0080816)
Supplement: Table S3 — Differential expression of sixteen WRKY genes in and TMXA48-4-0. FPKM b: the FPKM values before TYLCV infection. FPKM a: the FPKM values after TYLCV infection. Log2 fold change= log2 (FPKM a / FPKM b). An absolute value of log2 fold change >1 and the False Discovery Rate (FDR) < 0.05 was set to declare differentially expressed genes. (XLS) [file pone.0080816.s003.xls]

## Sheet: Sheet1
			CLN2777A						TMXA48-4-0
gene	locus	Seq. Description	FPKM b	FPKM a	log2 fold change	P value	FDR	Significant	FPKM b	FPKM a	log2 fold change	P value	FDR	Significant
Solyc03g116890.2	chr3:60192910-60195397	ja-induced wrky protein	0.591025	0.650643	0.138649	0.908215	1	no	237.455	0.997742	-7.89477	1.14e-07	1.44e-05	yes
Solyc04g051690.2	chr4:50163411-50166584	probable wrky transcription factor 51-like	0.730828	0.144838	-2.33509	0.207608	0.999993	no	21.6835	0.157337	-7.1066	4.58e-06	0.000349178	yes
Solyc09g014990.2	chr9:7395472-7398361	probable wrky transcription factor 33-like	1.12305	0.333093	-1.75343	0.127067	0.999993	no	88.6779	0.969469	-6.51524	1.64e-07	1.97e-05	yes
Solyc04g072070.2	chr4:56722271-56725055	wrky dna-binding protein 51	0.510847	0.257914	-0.986	0.528592	1	no	23.7309	0.262961	-6.49578	0.000134559	0.00590727	yes
Solyc08g082110.2	chr8:62164390-62166398	probable wrky transcription factor 53-like	0.707184	0.427012	-0.727808	0.550385	0.999993	no	62.6583	0.772323	-6.34216	7.81e-07	7.61e-05	yes
Solyc08g008280.2	chr8:2702604-2706624	probable wrky transcription factor 53-like	2.95235	3.26483	0.145145	0.893816	0.999993	no	132.91	2.10763	-5.97868	0.0003781	0.0140536	yes
Solyc08g062490.2	chr8:48364803-48366524	wrky dna-binding protein	1.35173	1.06476	-0.34427	0.790354	0.999993	no	25.2476	0.421658	-5.90393	2.63e-05	0.00151803	yes
Solyc10g011910.2	chr10:4187404-4189346	wrky transcription factor 22-like	0.895872	0.822759	-0.122823	0.918536	0.999993	no	34.1166	0.610656	-5.80397	1.03e-05	0.000698144	yes
Solyc09g015770.2	chr9:10987957-10989890	wrky transcription factor	15.1745	7.89611	-0.942431	0.189312	0.999993	no	79.2588	2.91197	-4.76651	3.54e-05	0.00194561	yes
Solyc02g080890.2	chr2:39569093-39571649	wrky transcription factor 6-like	0.239658	0.839621	1.80876	0.13602	0.999993	no	8.49836	0.390658	-4.4432	0.000653687	0.0214077	yes
Solyc06g066370.2	chr6:38062110-38065102	double wrky type transfactor	3.69494	14.049	1.92685	0.00623601	0.264194	no	186.521	8.89843	-4.38964	0.00012755	0.00567291	yes
Solyc01g095630.2(WRKY3)	chr1:78600552-78602865	wrky transcription factor	4.76179	19.6261	2.0432	0.00405092	0.20413	no	311.426	16.771	-4.21485	0.000301265	0.0116227	yes
Solyc08g006320.2	chr8:985012-986480	wrky transcription factor 11	19.9309	25.9857	0.382708	0.56334	0.999993	no	280.799	15.1668	-4.21055	0.000134176	0.00590727	yes
Solyc03g095770.2	chr3:50421317-50423492	probable wrky transcription factor 70-like	9.40464	4.76247	-0.981662	0.230116	0.999993	no	46.9432	2.66408	-4.13921	0.000326287	0.0124233	yes
Solyc06g068460.2	chr6:38823796-38825771	wrky transcription factor 1	3.24661	12.9564	1.99665	0.00763259	0.303783	no	167.197	9.58226	-4.12504	0.000216943	0.00880303	yes
Solyc10g009550.2	chr10:3669476-3674913	wrky transcription factor	2.92359	1.07897	-1.43809	0.255976	0.999993	no	37.5146	2.61559	-3.84224	0.00195139	0.0493173	yes
