# Supplementary material for: Comparative Transcriptome Profiling of a Resistant vs. Susceptible Tomato (Solanum lycopersicum) Cultivar in Response to Infection by Tomato Yellow Leaf Curl Virus
Source: PLoS One. 2013 Nov 18;8(11):e80816. doi: 10.1371/journal.pone.0080816 (PMC3832472; doi:10.1371/journal.pone.0080816)
Supplement: Table S4 — Differential expression of seven R genes in CLN2777A and TMXA48-4-0. FPKM b: the FPKM values before TYLCV infection. FPKM a: the FPKM values after TYLCV infection. Log2 fold change= log2 (FPKM a / FPKM b). An absolute value of log2 fold change >1 and the False Discovery Rate (FDR) < 0.05 was set to declare differentially expressed genes. (XLS) [file pone.0080816.s004.xls]

## Sheet: Sheet1
			CLN2777A						TMXA48-4-0
gene	locus	Seq. Description	FPKM b	FPKM a	log2 fold change	P value	FDR	Significant	FPKM b	FPKM a	log2 fold change	P value	FDR	Significant
Solyc02g077060.1	chr2:36700196-36700676	probable disease resistance protein at5g66900-like	0	0	0	1	1	no	115.903	0.162592	-9.47745	3.94e-06	0.000306225	yes
Solyc11g069670.1	chr11:51375870-51376047	disease resistance rpp13-like protein 1-like	0	0	0	1	1	no	577.338	3.67169	-7.29683	0.00127047	0.0354342	yes
Solyc04g007320.1	chr4:1035523-1040971	tmv resistance protein n-like	0.211841	0.236936	0.161514	0.886267	1	no	9.13959	0.161223	-5.825	9.28e-06	0.000632556	yes
Solyc06g008300.2	chr6:2161343-2164746	disease resistance protein	1.52036	1.37079	-0.149405	0.862595	0.999993	no	6.68092	0.217138	-4.94337	0.0002045	0.00840151	yes
Solyc02g084890.1	chr2:42528425-42532105	disease resistance rpp13-like protein 4	0.571298	1.29335	1.17879	0.227189	0.999993	no	20.1461	0.764817	-4.71924	0.000994322	0.0291849	yes
Solyc01g102840.2	chr1:83291990-83297153	leucine-rich repeat-containing Tir-nbs, resistance protein fragment	1.88987	1.547	-0.288817	0.732294	0.999993	no	58.1407	1.6516	-5.13761	8.36e-06	0.000580908	yes
Solyc09g005080(Ve2)	chr9:48644-52064	verticillium wilt disease resistance protein	1.88832	1.96641	0.0584629	0.941756	0.999993	no	18.3754	1.65083	-3.47651	0.00147997	0.0401443	yes
