# Supplementary material for: Comparative Transcriptome Profiling of a Resistant vs. Susceptible Tomato (Solanum lycopersicum) Cultivar in Response to Infection by Tomato Yellow Leaf Curl Virus
Source: PLoS One. 2013 Nov 18;8(11):e80816. doi: 10.1371/journal.pone.0080816 (PMC3832472; doi:10.1371/journal.pone.0080816)
Supplement: Table S5 — Differential expression of forty kinase genes in CLN2777A and TMXA48-4-0. FPKM b: the FPKM values before TYLCV infection. FPKM a: the FPKM values after TYLCV infection. Log2 fold change= log2 (FPKM a / FPKM b). An absolute value of log2 fold change >1 and the False Discovery Rate (FDR) < 0.05 was set to declare differentially expressed genes. (XLS) [file pone.0080816.s005.xls]

## Sheet: Sheet1
			CLN2777A						TMXA48-4-0
gene	locus	Seq. Description	FPKM b	FPKM a	log2 fold change	P value	FDR	Significant	FPKM b	FPKM a	log2 fold change	P value	FDR	Significant
Solyc03g083480.2	chr3:46907987-46909219	probable receptor-like protein kinase at1g67000-like	0	1.41135	1.79769e+308	0.0311534	0.641906	no	116.928	0.624727	-7.54819	2.53e-08	3.9e-06	yes
Solyc06g062920.2	chr6:36106782-36108977	receptor-like protein kinase at1g72540-like	0.334856	0.176472	-0.924096	0.492352	1	no	24.2452	0.153268	-7.3055	1.78e-07	2.09e-05	yes
Solyc02g064980.1	chr2:30683255-30684335	mitogen-activated protein kinase kinase kinase 3-like	0.103675	0.077207	-0.425268	0.834857	1	no	28.5078	0.242183	-6.87911	2.14e-06	0.000180912	yes
Solyc09g075910.1	chr9:63042117-63044475	g-type lectin s-receptor-like serine threonine-protein kinase rlk1-like	0.147725	0.293819	0.992013	0.456822	1	no	7.90107	0.0703225	-6.81192	4.92e-06	0.000368359	yes
Solyc12g005450.1	chr12:270039-271071	probable receptor-like protein kinase at1g33260-like	0	0.0924436	1.79769e+308	0.168256	1	no	30.7333	0.306515	-6.6477	2.9e-06	0.000231834	yes
Solyc10g076540.1	chr10:58844031-58844268	wall-associated receptor kinase 2-like	0	0	0	1	1	no	151.75	1.86261	-6.34823	0.000329328	0.0124924	yes
Solyc07g008620(EIX1)	chr7:3569570-3572666	lrr receptor-like serine threonine-protein kinase gso1-like	0.113097	0.307375	1.44244	0.268797	1	no	13.6039	0.216304	-5.97482	5.79e-06	0.000422925	yes
Solyc07g055630.2	chr7:60916507-60919031	g-type lectin s-receptor-like serine threonine-protein kinase sd2-5-like	0	0.121335	1.79769e+308	0.121731	1	no	4.30171	0.0877322	-5.61566	0.000410788	0.0148102	yes
Solyc03g083470.2	chr3:46904469-46906666	probable receptor-like protein kinase at5g39030-like	0	0.514584	1.79769e+308	0.0346119	1	no	19.5057	0.452045	-5.43129	2.03e-05	0.00121697	yes
Solyc01g067020.2	chr1:67742341-67746792	probable inactive receptor kinase at1g48480	0.406503	0.296873	-0.453419	0.71507	1	no	19.2398	0.457172	-5.39521	2.27e-05	0.00134909	yes
Solyc04g077270.2	chr4:59836298-59839484	g-type lectin s-receptor-like serine threonine-protein kinase at4g27290-like	1.17703	2.94773	1.32445	0.10826	0.999993	no	80.5154	1.93429	-5.37939	3.09e-06	0.000245977	yes
Solyc11g005630.1	chr11:483095-485429	g-type lectin s-receptor-like serine threonine-protein kinase rlk1-like	3.00312	1.84054	-0.706331	0.378698	0.999993	no	47.1617	1.18593	-5.31353	5.33e-06	0.000394942	yes
Solyc09g075920.1	chr9:63045273-63047634	g-type lectin s-receptor-like serine threonine-protein kinase rlk1-like	0.327057	0.559186	0.773786	0.497103	1	no	12.7229	0.331372	-5.26283	4.34e-05	0.00232777	yes
Solyc04g074030.2	chr4:57634412-57637663	probable lrr receptor-like serine threonine-protein kinase at4g08850-like	1.34302	0.194715	-2.78604	0.0102022	0.359068	no	9.71022	0.282355	-5.10392	6.75e-05	0.00341611	yes
Solyc07g006480.2	chr7:1259217-1261525	probably inactive leucine-rich repeat receptor-like protein kinase at5g48380-like	2.15894	0.983738	-1.13398	0.302816	0.999993	no	53.9024	1.63406	-5.04381	0.000884862	0.0267825	yes
MPK3	chr6:192234-195321	mitogen-activated protein kinase 3	20.7715	32.9694	0.666522	0.302477	0.999993	no	491.548	15.2453	-5.0109	2.44e-05	0.00142988	yes
Solyc02g089900.1	chr2:46162354-46164292	lysm domain receptor-like kinase 4-like	3.18069	2.33887	-0.443527	0.593727	0.999993	no	94.8088	3.01491	-4.97483	1.24e-05	0.000810097	yes
Solyc06g071810.1	chr6:40623952-40625830	leucine-rich repeat receptor-like serine threonine tyrosine-protein kinase sobir1-like	2.55516	2.78707	0.125333	0.880051	0.999993	no	88.8572	2.93565	-4.91973	1.52e-05	0.000950134	yes
Solyc03g115610.2	chr3:59310814-59314687	probable lrr receptor-like serine threonine-protein kinase at1g74360-like	0.0438588	0.108088	1.30126	0.395719	1	no	5.43902	0.188595	-4.84999	0.00018586	0.00776686	yes
Solyc11g017270.1	chr11:8140405-8143583	leucine-rich repeat receptor-like tyrosine-protein kinase at2g41820-like	2.18719	3.0317	0.471049	0.54823	0.999993	no	48.0001	1.73096	-4.7934	2.8e-05	0.00158661	yes
Solyc12g006840.1	chr12:1254396-1257951	g-type lectin s-receptor-like serine threonine-protein kinase ces101-like	0.0978868	0	-1.79769e+308	0.0920923	1	no	2.79668	0.105558	-4.72761	0.00116134	0.0331789	yes
Solyc09g005000.1	chr9:6032-8057	lectin-domain containing receptor kinase -like	1.12037	1.33846	0.256602	0.786301	0.999993	no	14.7569	0.615397	-4.58373	0.00018645	0.00776686	yes
Solyc02g079570.2	chr2:38670743-38674646	g-type lectin s-receptor-like serine threonine-protein kinase b120-like	2.75886	1.8682	-0.562424	0.466686	0.999993	no	34.9395	1.4657	-4.5752	4.73e-05	0.00250272	yes
Solyc02g083850.2	chr2:41690031-41695031	calcium-dependent protein kinase	0.356046	0.72844	1.03274	0.367168	0.999993	no	18.1184	0.814223	-4.47589	0.000186219	0.00776686	yes
Solyc03g078360.1	chr3:44266188-44268567	g-type lectin s-receptor-like serine threonine-protein kinase rlk1-like	0.582729	0.263714	-1.14385	0.325062	1	no	4.13031	0.189249	-4.44789	0.001245	0.0349321	yes
Solyc08g077560.2	chr8:58707460-58712126	probable receptor-like protein kinase at5g47070-like	3.34206	4.24652	0.345544	0.702617	0.999993	no	73.5414	3.52028	-4.38479	0.000884056	0.0267825	yes
Solyc04g074000.2	chr4:57617786-57621291	probable lrr receptor-like serine threonine-protein kinase at4g08850-like	3.10411	0.395998	-2.97061	0.00114179	0.0898357	no	24.9088	1.27469	-4.28844	0.000140888	0.00617181	yes
Solyc04g082500.2	chr4:63746024-63750192	probable serine threonine-protein kinase chloroplastic-like	3.63814	1.37282	-1.40606	0.119796	0.999993	no	30.3574	1.55512	-4.28694	0.00021084	0.00860683	yes
Solyc04g007390.2	chr4:1078944-1081171	probable serine threonine-protein kinase at1g18390-like	0.794341	2.40888	1.60053	0.125546	0.999993	no	30.7032	1.75021	-4.13279	0.000962354	0.0286018	yes
Solyc06g060680.1	chr6:35097285-35098164	inactive serine threonine-protein kinase at1g67470-like	1.16858	4.34312	1.89397	0.0866128	0.948923	no	44.1646	2.60379	-4.08421	0.000534631	0.0181205	yes
Solyc05g053010.1	chr5:62320693-62322766	l-type lectin-domain containing receptor kinase -like	3.919	3.47729	-0.172522	0.824305	0.999993	no	59.4063	4.29178	-3.79097	0.000485932	0.0168915	yes
Solyc03g031980.2	chr3:8748285-8751285	probable l-type lectin-domain containing receptor kinase -like	1.32808	2.52089	0.924595	0.288121	0.999993	no	15.4016	1.22531	-3.65186	0.00145998	0.0397061	yes
Solyc11g020230.1	chr11:10541736-10544073	serine threonine-protein kinase-like protein ccr4-like	1.96402	1.79446	-0.130259	0.879232	0.999993	no	25.4394	2.18576	-3.54085	0.0012045	0.0340772	yes
Solyc03g113450.2	chr3:57645267-57650030	lrr receptor-like serine threonine-protein kinase fei 1-like	19.0308	8.0908	-1.23398	0.0609765	0.834635	no	0.783316	11.1261	3.82821	0.00148554	0.04024	yes
Solyc04g078590.2	chr4:60868288-60871189	probable inactive receptor kinase at5g67200-like	13.5912	6.30651	-1.10777	0.0980648	0.989987	no	0.788179	11.5551	3.87386	0.00114923	0.0329253	yes
Solyc01g091230.2	chr1:76667115-76670365	probable lrr receptor-like serine threonine-protein kinase at1g34110-like	19.0331	13.5158	-0.493862	0.437051	0.999993	no	0.969803	15.9916	4.04347	0.000503927	0.0173564	yes
Solyc08g066050.2	chr8:51711500-51714276	serine threonine-protein kinase aurora-1-like	17.8358	11.7012	-0.608117	0.381336	0.999993	no	0.67574	11.836	4.13057	0.00156775	0.0417452	yes
Solyc09g015170.2	chr9:8151680-8154906	probably inactive leucine-rich repeat receptor-like protein kinase imk2-like	27.0027	12.3246	-1.13156	0.0863985	0.948488	no	0.984252	18.1418	4.20415	0.000609535	0.0200585	yes
Solyc06g050560.2	chr6:29750087-29752959	receptor-like kinase	5.56949	2.7739	-1.00563	0.163059	0.999993	no	0.241689	4.93371	4.35145	0.000855107	0.0261933	yes
Solyc07g053820.2	chr7:59563735-59569953	checkpoint serine threonine-protein kinase bub1-like	6.42082	4.25093	-0.594979	0.417158	0.999993	no	0.180666	3.87916	4.42435	0.00181311	0.0463402	yes
